# Supplementary material for: PRC1 Protein Subcomplexes Architecture: Focus on the Interplay between Distinct PCGF Subunits in Protein Interaction Networks
Source: Int J Mol Sci. 2024 Sep 11;25(18):9809. doi: 10.3390/ijms25189809 (PMC11432245; doi:10.3390/ijms25189809)
Supplement: Supplementary file 1 [file ijms-25-09809-s001.zip › Table.xlsx]

## Sheet: TABLE
Vector/Targert	Company or Reference	Sequence/Cat.No
PCGF1	Sigma	TTCN0000073129
PCGF2	Sigma	TTCN0000022031
BMI1	Sigma	TTCN0000020155
EMPTY VECTOT control	Sigma	SHC001
Non-Target shRNA control	Sigma	SHC016
Human gene	FoTwaTd PTimeT Sequence	TeveTse PTimeT Sequence
PCGF1	ACATTGTTTGCTGCCTATGCG	AGACACTCTGTGATGGTGGTGG
BMI1	TGCTGATGCTGCCAATGG	TTACTTTCCGATCCAATCTGTTCT
P16	AGAGGATTTGAGGGACAGGGT	CCTCTTTCTTCCTCCGGTTGC
RPO (Loading Control)	TTCATTGTGGGAGCAGAC	CAGCAGTTTCTCCAGAGC
Antibodies	Company or Reference	Catalog Number	IP	Western blot
PCGF1	Gift of Bardwell Lab, et al, 2006		10µg	1:1000
BCOR	Gift of Bardwell Lab, et al, 2006		10µg	1:3000
PCGF2/MEL18	Millipore	09-724	10µg	1:500
PCGF4/BMI1	Cell signaling	6964	10µg	1:1000
RNF2/Ring1b	Cell Signaling	5694	10µg	1:1000
IgG	Sigma	A0919	10µg
Protein A sepharose 4 fast flow	Sigma	P9424-1ML
Goat Anti-Mouse	Merckbi	401253		1:10000
Anti-Rabbit	Sigma	A0545		1:10000

## Sheet: RAW DATA
						R1	R2	R3	R1	R2	R3	R1	R2	R3	R1	R2	R3	R1	R2	R3			R1	R2	R3	R1	R2	R3	R1	R2	R3	R1	R2	R3	R1	R2	R3
						IGG			PCGF1			PCGF2			BMI1			RNF2					IGG			PCGF1			PCGF2			BMI1			RNF2
ACESSION	Fasta headers	Protein names	Gene names	Mol. weight [kDa]	Unique peptides	LFQ intensity IGG_1	LFQ intensity IGG_2	LFQ intensity IGG_3	LFQ intensity PCGF1_1	LFQ intensity PCGF1_2	LFQ intensity PCGF1_3	LFQ intensity PCGF2_1	LFQ intensity PCGF2_2	LFQ intensity PCGF2_3	LFQ intensity BMI1_1	LFQ intensity BMI1_2	LFQ intensity BMI1_3	LFQ intensity RNF2_1	LFQ intensity RNF2_2	LFQ intensity RNF2_3		iBAQ	iBAQ IGG_1	iBAQ IGG_2	iBAQ IGG_3	iBAQ PCGF1_1	iBAQ PCGF1_2	iBAQ PCGF1_3	iBAQ PCGF2_1	iBAQ PCGF2_2	iBAQ PCGF2_3	iBAQ BMI1_1	iBAQ BMI1_2	iBAQ BMI1_3	iBAQ RNF2_1	iBAQ RNF2_2	iBAQ RNF2_3
Q15019	>sp|Q15019-2|SEPT2_HUMAN Isoform 2 of Septin-2 OS=Homo sapiens GN=SEPT2;>sp|Q15019|SEPT2_HUMAN Septin-2 OS=Homo sapiens GN=SEPT2 PE=1 SV=1;>tr|B5MCX3|B5MCX3_HUMAN Septin-2 OS=Homo sapiens GN=SEPT2 PE=2 SV=1;>tr|C9J2Q4|C9J2Q4_HUMAN Septin-2 (Fragment) OS=Ho	Septin-2	37500	45.46	3	0	0	0	0	160400000	47919000	0	0	0	0	0	0	0	0	0		13594000	0	0	0	0	1206600	33437	0	0	0	0	0	0	0	0	0
Q16181	>sp|Q16181|SEPT7_HUMAN Septin-7 OS=Homo sapiens GN=SEPT7 PE=1 SV=2;>tr|E7EPK1|E7EPK1_HUMAN Septin-7 OS=Homo sapiens GN=SEPT7 PE=2 SV=1;>tr|E7ES33|E7ES33_HUMAN Septin-7 OS=Homo sapiens GN=SEPT7 PE=2 SV=2;>sp|Q16181-2|SEPT7_HUMAN Isoform 2 of Septin-7 OS=Hom	Septin-7	39326	50.679	4	535440000	0	0	7123900000	6366000000	1341600000	234060000	287080000	590160000	799100000	0	0	0	0	1598400000		303360000	50398	0	0	33888000	40442000	33658000	9456000	5359200	5822400	23065	0	0	0	0	3139700
Q9UHD8	>sp|Q9UHD8|SEPT9_HUMAN Septin-9 OS=Homo sapiens GN=SEPT9 PE=1 SV=2;>sp|Q9UHD8-5|SEPT9_HUMAN Isoform 5 of Septin-9 OS=Homo sapiens GN=SEPT9;>sp|Q9UHD8-2|SEPT9_HUMAN Isoform 2 of Septin-9 OS=Homo sapiens GN=SEPT9;>sp|Q9UHD8-7|SEPT9_HUMAN Isoform 7 of Septin-	Septin-9	40057	65.401	5	186780000	126640000	210180000	55822000	57942000	41769000	40020000	54045000	38635000	52558000	62242000	55868000	126760000	124380000	148630000		39324000	316180	132240	178700	171650	260370	147210	91337	331800	78775	79100	138020	118100	204190	223510	570730
A8K2U0	>sp|A8K2U0|A2ML1_HUMAN Alpha-2-macroglobulin-like protein 1 OS=Homo sapiens GN=A2ML1 PE=1 SV=3;>tr|H0YGG5|H0YGG5_HUMAN Alpha-2-macroglobulin-like protein 1 (Fragment) OS=Homo sapiens GN=A2ML1 PE=2 SV=1;>tr|F5H2Z2|F5H2Z2_HUMAN Alpha-2-macroglobulin-like pro	Alpha-2-macroglobulin-like protein 1	A2ML1	161.1	2	0	0	0	1009400000	39524000	128680000	0	0	0	0	8270500	871990000	6244900	0	0		39867000	0	0	0	1358600	1174300	3234900	0	0	0	0	158630	648160	49940	0	0
Q9NRG9	>sp|Q9NRG9|AAAS_HUMAN Aladin OS=Homo sapiens GN=AAAS PE=1 SV=1;>sp|Q9NRG9-2|AAAS_HUMAN Isoform 2 of Aladin OS=Homo sapiens GN=AAAS;>tr|F8VZ44|F8VZ44_HUMAN Aladin OS=Homo sapiens GN=AAAS PE=2 SV=1;>tr|H3BU82|H3BU82_HUMAN Aladin (Fragment) OS=Homo sapiens GN	Aladin	AAAS	59.573	1	0	0	0	0	0	0	5542300	5265900	0	0	0	0	0	0	0		1620300	0	0	0	0	0	0	107740	91853	0	0	0	0	0	0	0
Q2M2I8	>sp|Q2M2I8|AAK1_HUMAN AP2-associated protein kinase 1 OS=Homo sapiens GN=AAK1 PE=1 SV=3;>sp|Q2M2I8-2|AAK1_HUMAN Isoform 2 of AP2-associated protein kinase 1 OS=Homo sapiens GN=AAK1	AP2-associated protein kinase 1	AAK1	103.88	1	0	0	0	0	0	0	0	0	0	0	0	0	0	0	0		2976600	0	0	0	0	0	0	0	0	0	0	0	0	0	0	0
Q5JTZ9	>sp|Q5JTZ9|SYAM_HUMAN Alanine--tRNA ligase, mitochondrial OS=Homo sapiens GN=AARS2 PE=1 SV=1	Alanine--tRNA ligase, mitochondrial	AARS2	107.34	8	3071700000	0	859660000	1787300000	1994100000	2382800000	0	0	733020000	221850000	267220000	0	0	989080000	0		394960000	414700	0	45950	3360500	1593300	211880	0	0	92711	13840	7624.3	0	0	33002	0
Q9UDR5	>sp|Q9UDR5|AASS_HUMAN Alpha-aminoadipic semialdehyde synthase, mitochondrial OS=Homo sapiens GN=AASS PE=1 SV=1;>tr|F8WAH1|F8WAH1_HUMAN Lysine ketoglutarate reductase OS=Homo sapiens GN=AASS PE=2 SV=1;>tr|F8WE53|F8WE53_HUMAN Lysine ketoglutarate reductase O	Alpha-aminoadipic semialdehyde synthase, mitochondrial;Lysine ketoglutarate reductase;Saccharopine dehydrogenase	AASS	102.13	2	0	0	0	0	0	0	0	0	0	0	0	0	0	0	0		1326800	0	0	0	0	0	0	0	0	0	0	0	0	0	0	0
H3BNQ7	>tr|H3BNQ7|H3BNQ7_HUMAN 4-aminobutyrate aminotransferase, mitochondrial OS=Homo sapiens GN=ABAT PE=2 SV=1;>tr|H3BRN4|H3BRN4_HUMAN 4-aminobutyrate aminotransferase, mitochondrial OS=Homo sapiens GN=ABAT PE=2 SV=1;>sp|P80404|GABT_HUMAN 4-aminobutyrate aminot	4-aminobutyrate aminotransferase, mitochondrial	ABAT	57.923	4	162770000	62462000	0	118440000	126540000	64609000	0	0	0	177380000	81700000	201880000	315810000	315590000	376080000		81019000	350330	70500	0	533900	479290	52348	0	0	0	1261600	190850	1525500	2601100	2920500	3183700
Q2M3G0	>sp|Q2M3G0-4|ABCB5_HUMAN Isoform 4 of ATP-binding cassette sub-family B member 5 OS=Homo sapiens GN=ABCB5;>sp|Q2M3G0|ABCB5_HUMAN ATP-binding cassette sub-family B member 5 OS=Homo sapiens GN=ABCB5 PE=1 SV=3;>tr|H7C165|H7C165_HUMAN ATP-binding cassette sub-	ATP-binding cassette sub-family B member 5	ABCB5	138.64	2	16992000	3737400000	0	1216100000	584710000	1075300000	1049000000	894900000	923210000	1687000000	3457100000	3381800000	0	1800400000	132870000		207800000	22581	865610	0	3840700	1439000	596970	6027900	4734000	4760600	6082900	8065000	8059500	0	5165500	488220
Q8NE71	>sp|Q8NE71|ABCF1_HUMAN ATP-binding cassette sub-family F member 1 OS=Homo sapiens GN=ABCF1 PE=1 SV=2;>sp|Q8NE71-2|ABCF1_HUMAN Isoform 2 of ATP-binding cassette sub-family F member 1 OS=Homo sapiens GN=ABCF1;>tr|H0YGW7|H0YGW7_HUMAN ATP-binding cassette sub-	ATP-binding cassette sub-family F member 1	ABCF1	95.925	15	0	100100000	296890000	40975000	374430000	537270000	0	0	0	72879000	46146000	68003000	0	0	0		109310000	0	95995	342940	233930	5948900	2023900	0	0	0	66875	146260	56249	0	0	0
J3KNB2	>tr|J3KNB2|J3KNB2_HUMAN Abl interactor 2 OS=Homo sapiens GN=ABI2 PE=2 SV=1;>sp|Q9NYB9|ABI2_HUMAN Abl interactor 2 OS=Homo sapiens GN=ABI2 PE=1 SV=1;>sp|Q9NYB9-4|ABI2_HUMAN Isoform 4 of Abl interactor 2 OS=Homo sapiens GN=ABI2;>tr|E7EP65|E7EP65_HUMAN Abl in	Abl interactor 2	ABI2	55.682	3	0	0	0	914810000	629230000	1041700000	1143100000	1433300000	1158300000	757580000	291670000	439540000	1975600000	3860000000	1783700000		294930000	0	0	0	5846000	10004000	7072100	12375000	17910000	11403000	3410800	2909300	1109100	61623000	70458000	58706000
P00519	>sp|P00519-2|ABL1_HUMAN Isoform IB of Tyrosine-protein kinase ABL1 OS=Homo sapiens GN=ABL1;>sp|P00519|ABL1_HUMAN Tyrosine-protein kinase ABL1 OS=Homo sapiens GN=ABL1 PE=1 SV=4	Tyrosine-protein kinase ABL1	ABL1	124.95	1	0	105940000	85626000	0	81097000	0	0	0	0	156420000	185550000	264440000	955190000	987040000	113350000		10395000	0	86945	75881	0	62748	0	0	0	0	291600	364720	624610	1170100	1359100	294140
J3QSX6	>tr|J3QSX6|J3QSX6_HUMAN Actin-binding LIM protein 1 OS=Homo sapiens GN=ABLIM1 PE=2 SV=1;>sp|O14639-5|ABLM1_HUMAN Isoform 5 of Actin-binding LIM protein 1 OS=Homo sapiens GN=ABLIM1;>sp|O14639-3|ABLM1_HUMAN Isoform 3 of Actin-binding LIM protein 1 OS=Homo sa	Actin-binding LIM protein 1	ABLIM1	52.039	3	108670000	112880000	174680000	0	0	0	0	0	64973000	75906000	84318000	69190000	0	0	0		50972000	318400	249600	379790	0	0	0	0	0	448190	1212400	1192600	719560	0	0	0
P42765	>sp|P42765|THIM_HUMAN 3-ketoacyl-CoA thiolase, mitochondrial OS=Homo sapiens GN=ACAA2 PE=1 SV=2;>tr|K7EME0|K7EME0_HUMAN 3-ketoacyl-CoA thiolase, mitochondrial OS=Homo sapiens GN=ACAA2 PE=2 SV=1	3-ketoacyl-CoA thiolase, mitochondrial	ACAA2	41.924	5	0	0	0	0	33961000	0	0	82907000	33493000	56329000	0	135070000	249330000	0	0		48931000	0	0	0	0	211960	0	0	914840	436970	560380	0	1268500	1752400	0	0
Q13085	>sp|Q13085-4|ACACA_HUMAN Isoform 4 of Acetyl-CoA carboxylase 1 OS=Homo sapiens GN=ACACA;>sp|Q13085|ACACA_HUMAN Acetyl-CoA carboxylase 1 OS=Homo sapiens GN=ACACA PE=1 SV=2;>sp|Q13085-2|ACACA_HUMAN Isoform 2 of Acetyl-CoA carboxylase 1 OS=Homo sapiens GN=ACA	Acetyl-CoA carboxylase 1;Biotin carboxylase	ACACA	270	5	0	0	66388000	314760000	287860000	134730000	0	0	50155000	33441000	0	0	0	0	0		4017600	0	0	20534	662790	669590	472190	0	0	102320	11380	0	0	0	0	0
Q6JQN1	>sp|Q6JQN1-5|ACD10_HUMAN Isoform 5 of Acyl-CoA dehydrogenase family member 10 OS=Homo sapiens GN=ACAD10;>sp|Q6JQN1|ACD10_HUMAN Acyl-CoA dehydrogenase family member 10 OS=Homo sapiens GN=ACAD10 PE=2 SV=1;>sp|Q6JQN1-2|ACD10_HUMAN Isoform 2 of Acyl-CoA dehydr	Acyl-CoA dehydrogenase family member 10	ACAD10	122.34	1	11014000	15875000	10003000	0	0	0	0	0	0	0	0	0	0	7689100	6286100		2447900	22998	31696	20564	0	0	0	0	0	0	0	0	0	0	43978	28172
Q9UKU7	>sp|Q9UKU7|ACAD8_HUMAN Isobutyryl-CoA dehydrogenase, mitochondrial OS=Homo sapiens GN=ACAD8 PE=1 SV=1;>tr|Q6ZWP6|Q6ZWP6_HUMAN Acyl-Coenzyme A dehydrogenase family, member 8, isoform CRA_a OS=Homo sapiens GN=ACAD8 PE=2 SV=1;>tr|B7Z5W4|B7Z5W4_HUMAN Isobutyry	Isobutyryl-CoA dehydrogenase, mitochondrial	ACAD8	45.069	8	913710000	3633700000	813850000	961430000	2625700000	2912400000	1150200000	901830000	582790000	1263400000	623920000	1085000000	965980000	1332900000	1187500000		322520000	5974500	6284800	6920900	4783700	4789800	5247800	10083000	8936100	6174700	3381700	1557900	3567600	3163500	3281700	1870200
Q9H845	>sp|Q9H845|ACAD9_HUMAN Acyl-CoA dehydrogenase family member 9, mitochondrial OS=Homo sapiens GN=ACAD9 PE=1 SV=1;>tr|H0Y8Z9|H0Y8Z9_HUMAN Acyl-CoA dehydrogenase family member 9, mitochondrial (Fragment) OS=Homo sapiens GN=ACAD9 PE=2 SV=1	Acyl-CoA dehydrogenase family member 9, mitochondrial	ACAD9	68.76	5	0	0	0	0	0	0	6215200	6422400	0	0	0	0	0	0	18512000		5246700	0	0	0	0	0	0	32498	31168	0	0	0	0	0	0	53200
Q5T4U5	>tr|Q5T4U5|Q5T4U5_HUMAN Acyl-Coenzyme A dehydrogenase, C-4 to C-12 straight chain, isoform CRA_a OS=Homo sapiens GN=ACADM PE=2 SV=1;>sp|P11310-2|ACADM_HUMAN Isoform 2 of Medium-chain specific acyl-CoA dehydrogenase, mitochondrial OS=Homo sapiens GN=ACADM;>	Medium-chain specific acyl-CoA dehydrogenase, mitochondrial	ACADM	50.27	6	181890000	677820000	599830000	0	94894000	94412000	299490000	293420000	86385000	41583000	65441000	65623000	104750000	116730000	96828000		79230000	1382700	1289900	1421600	0	823340	730640	4309800	3130400	3889700	529970	774740	675340	1267700	1074300	1067000
P49748	>sp|P49748-3|ACADV_HUMAN Isoform 3 of Very long-chain specific acyl-CoA dehydrogenase, mitochondrial OS=Homo sapiens GN=ACADVL;>sp|P49748|ACADV_HUMAN Very long-chain specific acyl-CoA dehydrogenase, mitochondrial OS=Homo sapiens GN=ACADVL PE=1 SV=1;>sp|P49	Very long-chain specific acyl-CoA dehydrogenase, mitochondrial	ACADVL	72.926	5	289840000	0	0	12102000000	1877400000	9749400000	2325100000	2142700000	2362300000	1502300000	2120800000	288240000	0	0	0		413180000	26354	0	0	118210000	75264000	82661000	17768000	14668000	16284000	513440	610310	1185100	0	0	0
Q15027	>sp|Q15027|ACAP1_HUMAN Arf-GAP with coiled-coil, ANK repeat and PH domain-containing protein 1 OS=Homo sapiens GN=ACAP1 PE=1 SV=1;>tr|I3L0K9|I3L0K9_HUMAN Arf-GAP with coiled-coil, ANK repeat and PH domain-containing protein 1 (Fragment) OS=Homo sapiens GN=	Arf-GAP with coiled-coil, ANK repeat and PH domain-containing protein 1	ACAP1	81.535	9	0	0	0	0	0	0	0	0	0	0	0	0	0	0	0		32140000	0	0	0	0	0	0	0	0	0	0	0	0	0	0	0
Q15057	>sp|Q15057|ACAP2_HUMAN Arf-GAP with coiled-coil, ANK repeat and PH domain-containing protein 2 OS=Homo sapiens GN=ACAP2 PE=1 SV=3	Arf-GAP with coiled-coil, ANK repeat and PH domain-containing protein 2	ACAP2	88.028	11	63208000	0	0	0	24680000	68217000	0	0	0	24440000	0	33046000	0	0	139440000		35028000	54535	0	0	0	216460	840580	0	0	0	79541	0	115890	0	0	665000
B7Z233	>tr|B7Z233|B7Z233_HUMAN Acetyl-CoA acetyltransferase, cytosolic OS=Homo sapiens GN=ACAT2 PE=2 SV=1;>sp|Q9BWD1|THIC_HUMAN Acetyl-CoA acetyltransferase, cytosolic OS=Homo sapiens GN=ACAT2 PE=1 SV=2	Acetyl-CoA acetyltransferase, cytosolic	ACAT2	44.642	1	0	0	0	0	0	0	0	0	0	0	0	0	0	0	0		6162100	0	0	0	0	0	0	0	0	0	0	0	0	0	0	0
Q9UKV3	>sp|Q9UKV3|ACINU_HUMAN Apoptotic chromatin condensation inducer in the nucleus OS=Homo sapiens GN=ACIN1 PE=1 SV=2;>tr|S4R3H4|S4R3H4_HUMAN Apoptotic chromatin condensation inducer in the nucleus OS=Homo sapiens GN=ACIN1 PE=4 SV=1;>sp|Q9UKV3-2|ACINU_HUMAN Is	Apoptotic chromatin condensation inducer in the nucleus	ACIN1	151.86	1	1466900000	1164200000	1308700000	109280000000	126630000000	85683000000	3512900000	3017200000	2937300000	6299800000	5968700000	6873900000	1223100000	891500000	1053700000		3038900000	1675400	1146600	1231500	292700000	318840000	193360000	26219000	14241000	17212000	22228000	26033000	20717000	2459900	2056100	1639900
P53396	>sp|P53396|ACLY_HUMAN ATP-citrate synthase OS=Homo sapiens GN=ACLY PE=1 SV=3;>sp|P53396-2|ACLY_HUMAN Isoform 2 of ATP-citrate synthase OS=Homo sapiens GN=ACLY;>tr|B4E3P0|B4E3P0_HUMAN ATP-citrate synthase OS=Homo sapiens GN=ACLY PE=2 SV=1	ATP-citrate synthase	ACLY	120.84	5	0	0	0	0	46569000	50567000	0	0	12902000	0	0	0	0	21820000	26684000		2607100	0	0	0	0	113540	64470	0	0	49139	0	0	0	0	55092	60375
Q9Y305	>sp|Q9Y305|ACOT9_HUMAN Acyl-coenzyme A thioesterase 9, mitochondrial OS=Homo sapiens GN=ACOT9 PE=1 SV=2;>sp|Q9Y305-4|ACOT9_HUMAN Isoform 4 of Acyl-coenzyme A thioesterase 9, mitochondrial OS=Homo sapiens GN=ACOT9;>sp|Q9Y305-2|ACOT9_HUMAN Isoform 2 of Acyl-	Acyl-coenzyme A thioesterase 9, mitochondrial	ACOT9	49.901	8	139100000	199130000	229210000	23615000	48254000	61497000	112890000	145080000	126300000	49611000	41201000	42733000	508570000	348180000	316190000		77900000	742100	299470	357870	30221	325370	461560	1813000	778500	1778400	654730	403040	426630	2188100	1616100	1713900
P24666	>sp|P24666|PPAC_HUMAN Low molecular weight phosphotyrosine protein phosphatase OS=Homo sapiens GN=ACP1 PE=1 SV=3;>sp|P24666-2|PPAC_HUMAN Isoform 2 of Low molecular weight phosphotyrosine protein phosphatase OS=Homo sapiens GN=ACP1;>sp|P24666-3|PPAC_HUMAN I	Low molecular weight phosphotyrosine protein phosphatase	ACP1	18.042	1	0	0	0	0	0	0	0	0	0	0	0	0	0	0	0		18080000	0	0	0	0	0	0	0	0	0	0	0	0	0	0	0
P62736	>sp|P62736|ACTA_HUMAN Actin, aortic smooth muscle OS=Homo sapiens GN=ACTA2 PE=1 SV=1;>sp|P63267|ACTH_HUMAN Actin, gamma-enteric smooth muscle OS=Homo sapiens GN=ACTG2 PE=1 SV=1;>tr|Q5T8M7|Q5T8M7_HUMAN Actin, alpha skeletal muscle OS=Homo sapiens GN=ACTA1 P	Actin, aortic smooth muscle;Actin, gamma-enteric smooth muscle	ACTA2	42.009	1	85941000	39573000	0	0	0	0	0	0	0	0	0	0	0	0	0		16348000	271080	71702	0	0	0	0	0	0	0	0	0	0	0	0	0
Q562R1	>sp|Q562R1|ACTBL_HUMAN Beta-actin-like protein 2 OS=Homo sapiens GN=ACTBL2 PE=1 SV=2	Beta-actin-like protein 2	ACTBL2	42.003	1	770020000	1198700000	805850000	298860000	279370000	216300000	0	126460000	0	1024800000	3419900000	1637800000	0	1375900000	0		468410000	3538800	2338600	3782800	5699400	4931300	3464400	0	2761900	0	11970000	27679000	10871000	0	9791700	0
P68032	>sp|P68032|ACTC_HUMAN Actin, alpha cardiac muscle 1 OS=Homo sapiens GN=ACTC1 PE=1 SV=1;>sp|P68133|ACTS_HUMAN Actin, alpha skeletal muscle OS=Homo sapiens GN=ACTA1 PE=1 SV=1;>tr|A6NL76|A6NL76_HUMAN Actin, alpha skeletal muscle OS=Homo sapiens GN=ACTA1 PE=2	Actin, alpha cardiac muscle 1;Actin, alpha skeletal muscle	ACTC1	42.019	2	252350000000	262570000000	256980000000	79434000000	50077000000	49126000000	10653000000	10943000000	11686000000	131690000000	129910000000	139210000000	29683000000	26207000000	28799000000		48730000000	776790000	697240000	841670000	686940000	504920000	404300000	176840000	170610000	171440000	1141300000	1200600000	1181600000	247350000	260640000	248080000
P63261	>sp|P63261|ACTG_HUMAN Actin, cytoplasmic 2 OS=Homo sapiens GN=ACTG1 PE=1 SV=1;>tr|I3L4N8|I3L4N8_HUMAN Actin, cytoplasmic 2, N-terminally processed (Fragment) OS=Homo sapiens GN=ACTG1 PE=2 SV=1;>tr|I3L1U9|I3L1U9_HUMAN Actin, cytoplasmic 2, N-terminally proc	Actin, cytoplasmic 2;Actin, cytoplasmic 2, N-terminally processed	ACTG1	41.792	0	1699300000000	1836500000000	1732600000000	417170000000	362360000000	292360000000	85165000000	88958000000	90681000000	1522600000000	1403000000000	1568000000000	212400000000	209730000000	226520000000		431210000000	5138300000	4657400000	5738700000	4555000000	4529800000	2988300000	1872800000	1604300000	1595100000	12235000000	12275000000	12673000000	2324700000	2390400000	2288400000
O96019	>sp|O96019|ACL6A_HUMAN Actin-like protein 6A OS=Homo sapiens GN=ACTL6A PE=1 SV=1;>sp|O96019-2|ACL6A_HUMAN Isoform 2 of Actin-like protein 6A OS=Homo sapiens GN=ACTL6A	Actin-like protein 6A	ACTL6A	47.46	21	258400000	381710000	293730000	31273000	342610000	198400000	3066500000	3787000000	3759200000	350930000	382730000	597400000	503400000	1137000000	1073700000		1479300000	1397200	1008700	1235200	77360	2586400	684290	61358000	55094000	59440000	3632200	3236400	3348500	8128700	9468700	11527000
P12814	>sp|P12814-3|ACTN1_HUMAN Isoform 3 of Alpha-actinin-1 OS=Homo sapiens GN=ACTN1;>sp|P12814|ACTN1_HUMAN Alpha-actinin-1 OS=Homo sapiens GN=ACTN1 PE=1 SV=2;>sp|P12814-2|ACTN1_HUMAN Isoform 2 of Alpha-actinin-1 OS=Homo sapiens GN=ACTN1;>tr|H9KV75|H9KV75_HUMAN	Alpha-actinin-1	ACTN1	105.57	3	43811000	52430000	36656000	68122000	49270000	52369000	4106600	0	0	44876000	47392000	61179000	48032000	0	18711000		29932000	65071	41502	32444	246670	38030	108820	10117	0	0	394320	304070	353560	121250	0	36841
O43707	>sp|O43707|ACTN4_HUMAN Alpha-actinin-4 OS=Homo sapiens GN=ACTN4 PE=1 SV=2;>sp|O43707-2|ACTN4_HUMAN Isoform ACTN4ISO of Alpha-actinin-4 OS=Homo sapiens GN=ACTN4	Alpha-actinin-4	ACTN4	104.85	3	0	0	0	0	0	0	0	0	0	0	82086000	0	0	0	0		1710100	0	0	0	0	0	0	0	0	0	0	161820	0	0	0	0
P61163	>sp|P61163|ACTZ_HUMAN Alpha-centractin OS=Homo sapiens GN=ACTR1A PE=1 SV=1;>tr|B4DXP9|B4DXP9_HUMAN Alpha-centractin OS=Homo sapiens GN=ACTR1A PE=2 SV=1;>tr|F5H3I4|F5H3I4_HUMAN Alpha-centractin OS=Homo sapiens GN=ACTR1A PE=2 SV=1;>tr|R4GMT0|R4GMT0_HUMAN Alp	Alpha-centractin	ACTR1A	42.613	3	24040000	48391000	0	31518000	12417000	26753000	34735000	29079000	31595000	8344700	38959000	16463000	71074000	69791000	110810000		76115000	68060	129050	0	365530	360830	562760	1268700	632530	1735000	54494	42497	164050	662270	778730	965090
P61160	>sp|P61160|ARP2_HUMAN Actin-related protein 2 OS=Homo sapiens GN=ACTR2 PE=1 SV=1;>sp|P61160-2|ARP2_HUMAN Isoform 2 of Actin-related protein 2 OS=Homo sapiens GN=ACTR2;>tr|F5H6T1|F5H6T1_HUMAN Actin-related protein 2 OS=Homo sapiens GN=ACTR2 PE=2 SV=1	Actin-related protein 2	ACTR2	44.76	10	400070000	562050000	406920000	242730000	117390000	760380000	0	0	79368000	706310000	1340800000	1469200000	0	232710000	216720000		496320000	3014500	3233100	3671600	3089600	6983300	4123300	0	0	222940	11813000	9852300	10334000	0	475910	824370
F5H3P5	>tr|F5H3P5|F5H3P5_HUMAN Actin-related protein 3 OS=Homo sapiens GN=ACTR3 PE=2 SV=1;>sp|P61158|ARP3_HUMAN Actin-related protein 3 OS=Homo sapiens GN=ACTR3 PE=1 SV=3;>tr|B4DXW1|B4DXW1_HUMAN Actin-related protein 3 OS=Homo sapiens GN=ACTR3 PE=2 SV=1	Actin-related protein 3	ACTR3	40.768	9	177320000	182890000	162430000	42966000	147020000	338920000	0	27941000	25625000	395890000	411730000	458610000	37971000	48345000	58738000		253860000	916510	295700	324980	172660	1014200	229980	0	211560	185090	4990100	2097700	3669600	535620	441750	495760
Q9H981	>sp|Q9H981|ARP8_HUMAN Actin-related protein 8 OS=Homo sapiens GN=ACTR8 PE=1 SV=2;>sp|Q9H981-2|ARP8_HUMAN Isoform 2 of Actin-related protein 8 OS=Homo sapiens GN=ACTR8	Actin-related protein 8	ACTR8	70.483	3	0	0	0	0	0	0	0	0	189220000	0	0	0	0	0	0		12505000	0	0	0	0	0	0	0	0	1179700	0	0	0	0	0	0
E7ENU4	>tr|E7ENU4|E7ENU4_HUMAN Double-stranded RNA-specific adenosine deaminase OS=Homo sapiens GN=ADAR PE=2 SV=1;>sp|P55265-4|DSRAD_HUMAN Isoform 4 of Double-stranded RNA-specific adenosine deaminase OS=Homo sapiens GN=ADAR;>sp|P55265|DSRAD_HUMAN Double-stranded	Double-stranded RNA-specific adenosine deaminase	ADAR	140.83	5	21181000000	20561000000	20257000000	4178300000	5929600000	5355900000	99732000000	100410000000	106770000000	5355000000	4308700000	4890400000	2502700000	2476100000	2615900000		2590300000	19044000	16827000	18725000	12653000	13573000	11500000	565950000	545750000	521750000	12454000	12456000	9588700	7636600	7490600	6217700
P55265	>sp|P55265-2|DSRAD_HUMAN Isoform 2 of Double-stranded RNA-specific adenosine deaminase OS=Homo sapiens GN=ADAR;>tr|H0YCK3|H0YCK3_HUMAN Double-stranded RNA-specific adenosine deaminase (Fragment) OS=Homo sapiens GN=ADAR PE=2 SV=1;>sp|P55265-3|DSRAD_HUMAN Is		ADAR	133.27	1	270640000	239840000	221810000	0	0	0	499000000	466110000	493890000	0	0	0	0	0	0		9942300	221420	228700	247510	0	0	0	2525000	2171100	3928100	0	0	0	0	0	0
Q8NI60	>sp|Q8NI60|ADCK3_HUMAN Chaperone activity of bc1 complex-like, mitochondrial OS=Homo sapiens GN=ADCK3 PE=1 SV=1;>sp|Q8NI60-3|ADCK3_HUMAN Isoform 3 of Chaperone activity of bc1 complex-like, mitochondrial OS=Homo sapiens GN=ADCK3;>tr|Q5T7A4|Q5T7A4_HUMAN Cha	Chaperone activity of bc1 complex-like, mitochondrial	ADCK3	71.949	3	0	0	0	1859900000	2481500000	2024800000	1052400000	1141400000	1294600000	2551800000	2534000000	2018100000	2369400000	1366400000	1382000000		460260000	0	0	0	5344000	6470200	5861400	7135600	7727200	9689700	16328000	17254000	15907000	16067000	6006000	5148200
Q96D53	>sp|Q96D53|ADCK4_HUMAN Uncharacterized aarF domain-containing protein kinase 4 OS=Homo sapiens GN=ADCK4 PE=1 SV=2;>sp|Q96D53-2|ADCK4_HUMAN Isoform 2 of Uncharacterized aarF domain-containing protein kinase 4 OS=Homo sapiens GN=ADCK4;>tr|M0R011|M0R011_HUMAN	Uncharacterized aarF domain-containing protein kinase 4	ADCK4	60.069	2	0	0	0	0	0	73527000	0	0	0	0	0	0	0	0	0		1665700	0	0	0	0	0	84196	0	0	0	0	0	0	0	0	0
Q86XM2	>tr|Q86XM2|Q86XM2_HUMAN ADD1 protein OS=Homo sapiens GN=ADD1 PE=2 SV=1;>sp|P35611-3|ADDA_HUMAN Isoform 3 of Alpha-adducin OS=Homo sapiens GN=ADD1;>sp|P35611|ADDA_HUMAN Alpha-adducin OS=Homo sapiens GN=ADD1 PE=1 SV=2;>tr|E7ENY0|E7ENY0_HUMAN Alpha-adducin OS	Alpha-adducin	ADD1	73.381	3	47777000	207360000	0	0	28511000	28289000	12385000	8041800	9619000	39146000	37902000	44416000	23275000	33170000	0		21410000	114960	105490	0	0	247290	361440	215830	124790	147520	309970	373400	339770	189120	311320	0
Q9UEY8	>sp|Q9UEY8|ADDG_HUMAN Gamma-adducin OS=Homo sapiens GN=ADD3 PE=1 SV=1;>sp|Q9UEY8-2|ADDG_HUMAN Isoform 1 of Gamma-adducin OS=Homo sapiens GN=ADD3	Gamma-adducin	ADD3	79.154	3	0	0	0	0	0	0	0	0	0	0	0	0	0	0	158880000		37245000	0	0	0	0	0	0	0	0	0	0	0	0	0	0	78057
Q9H2P0	>sp|Q9H2P0|ADNP_HUMAN Activity-dependent neuroprotector homeobox protein OS=Homo sapiens GN=ADNP PE=1 SV=1	Activity-dependent neuroprotector homeobox protein	ADNP	123.56	36	24364000000	20966000000	20216000000	736990000	1234800000	820110000	10187000000	8227900000	9709300000	3010800000	2902200000	3708700000	7530800000	7817900000	8017300000		624750000	186850000	6790100	7703700	1432500	2858300	870680	19647000	19430000	19410000	2171100	3373800	3114800	5950800	8148300	8676300
Q6ZN18	>sp|Q6ZN18|AEBP2_HUMAN Zinc finger protein AEBP2 OS=Homo sapiens GN=AEBP2 PE=1 SV=2;>sp|Q6ZN18-2|AEBP2_HUMAN Isoform 2 of Zinc finger protein AEBP2 OS=Homo sapiens GN=AEBP2;>sp|Q6ZN18-3|AEBP2_HUMAN Isoform 3 of Zinc finger protein AEBP2 OS=Homo sapiens GN=	Zinc finger protein AEBP2	AEBP2	54.466	15	3203300	3795500	5185500	47807000	52800000	4403800	16764000	0	5108100	22338000	0	7152000	566940	2459600	0		1807900000	100840	104050	177650	7829100	9307700	154660	4730000	0	964630	847100	0	105900	36740	87232	0
Q08117	>sp|Q08117|AES_HUMAN Amino-terminal enhancer of split OS=Homo sapiens GN=AES PE=1 SV=4;>tr|K7ELQ8|K7ELQ8_HUMAN Amino-terminal enhancer of split OS=Homo sapiens GN=AES PE=2 SV=1	Amino-terminal enhancer of split	AES	21.97	1	0	0	14850000	48131000	44994000	51659000	25484000	30247000	26618000	0	0	0	0	0	16922000		30971000	0	0	80628	2110700	1574300	2029700	1102600	1312500	1056200	0	0	0	0	0	249600
P01019	>sp|P01019|ANGT_HUMAN Angiotensinogen OS=Homo sapiens GN=AGT PE=1 SV=1	Angiotensinogen;Angiotensin-1;Angiotensin-2;Angiotensin-3	AGT	53.154	1	24068000	27045000	24470000	52118000	0	0	10345000	10590000	6497200	35975000	31739000	27560000	0	0	0		7018200	68575	73303	72072	462020	0	0	78364	75588	27735	375460	324170	337110	0	0	0
Q8WYP5	>sp|Q8WYP5-2|ELYS_HUMAN Isoform 2 of Protein ELYS OS=Homo sapiens GN=AHCTF1;>sp|Q8WYP5-3|ELYS_HUMAN Isoform 3 of Protein ELYS OS=Homo sapiens GN=AHCTF1;>sp|Q8WYP5|ELYS_HUMAN Protein ELYS OS=Homo sapiens GN=AHCTF1 PE=1 SV=3	Protein ELYS	AHCTF1	256	14	59064000	58012000	38376000	136870000	103020000	100560000	27507000	0	0	175270000	0	20703000	141100000	0	41727000		30353000	59511	37091	26578	18186	186630	191560	58767	0	0	31820	0	17235	251610	0	40539
P23526	>sp|P23526|SAHH_HUMAN Adenosylhomocysteinase OS=Homo sapiens GN=AHCY PE=1 SV=4	Adenosylhomocysteinase	AHCY	47.716	2	0	0	9485400	0	15191000	14816000	13682000	27762000	22528000	8916200	26927000	11952000	26210000	29302000	0		934780000	0	0	123230	0	1821400	586680	2345700	2888800	3679500	499710	1563500	1078400	1291000	1683700	0
Q5TGY3	>sp|Q5TGY3|AHDC1_HUMAN AT-hook DNA-binding motif-containing protein 1 OS=Homo sapiens GN=AHDC1 PE=1 SV=1	AT-hook DNA-binding motif-containing protein 1	AHDC1	168.35	11	0	204340000	145240000	127750000	262090000	246060000	137310000	96168000	96189000	27988000	30445000	31310000	146620000	141520000	148120000		34171000	0	213770	198140	333410	835160	1329700	1310600	496040	709530	53085	19250	207710	287840	223370	310670
O95433	>sp|O95433|AHSA1_HUMAN Activator of 90 kDa heat shock protein ATPase homolog 1 OS=Homo sapiens GN=AHSA1 PE=1 SV=1;>tr|B4DUR9|B4DUR9_HUMAN Activator of 90 kDa heat shock protein ATPase homolog 1 OS=Homo sapiens GN=AHSA1 PE=2 SV=1;>tr|G3V438|G3V438_HUMAN Act	Activator of 90 kDa heat shock protein ATPase homolog 1	AHSA1	38.274	3	0	0	0	0	0	0	0	39697000	34477000	0	20148000	0	148870000	88459000	35257000		28034000	0	0	0	0	0	0	0	37331	650420	0	187370	0	950650	1209100	331970
Q9BQI0	>sp|Q9BQI0-2|AIF1L_HUMAN Isoform 2 of Allograft inflammatory factor 1-like OS=Homo sapiens GN=AIF1L;>sp|Q9BQI0|AIF1L_HUMAN Allograft inflammatory factor 1-like OS=Homo sapiens GN=AIF1L PE=1 SV=1;>sp|Q9BQI0-3|AIF1L_HUMAN Isoform 3 of Allograft inflammatory	Allograft inflammatory factor 1-like	AIF1L	20.015	6	0	0	58346000	148320000	0	0	77840000	0	0	334830000	151390000	302280000	108280000	0	0		230390000	0	0	574620	67095	0	0	3662600	0	0	4018900	6090000	3930500	2372400	0	0
Q13155	>sp|Q13155|AIMP2_HUMAN Aminoacyl tRNA synthase complex-interacting multifunctional protein 2 OS=Homo sapiens GN=AIMP2 PE=1 SV=2;>tr|F8W950|F8W950_HUMAN Aminoacyl tRNA synthase complex-interacting multifunctional protein 2 OS=Homo sapiens GN=AIMP2 PE=2 SV=1	Aminoacyl tRNA synthase complex-interacting multifunctional protein 2	AIMP2	35.348	4	2469000000	6846700000	5831000000	6525200000	12180000000	2377800000	5221900000	10699000000	10443000000	12532000000	1931700000	4990700000	6966200000	7524300000	2521300000		2602400000	1570000	1343100	1577800	73565000	57513000	11360000	172600000	149640000	150640000	29299000	36954000	41858000	49711000	9997000	19143000
P54819	>sp|P54819|KAD2_HUMAN Adenylate kinase 2, mitochondrial OS=Homo sapiens GN=AK2 PE=1 SV=2;>tr|F8W1A4|F8W1A4_HUMAN Adenylate kinase 2, mitochondrial OS=Homo sapiens GN=AK2 PE=2 SV=1;>sp|P54819-2|KAD2_HUMAN Isoform 2 of Adenylate kinase 2, mitochondrial OS=Ho	Adenylate kinase 2, mitochondrial	AK2	26.477	1	0	0	0	0	0	32384000	36351000	0	0	38207000	0	0	0	0	0		7577300	0	0	0	0	0	76211	938210	0	0	258670	0	0	0	0	0
Q9UIJ7	>sp|Q9UIJ7|KAD3_HUMAN GTP:AMP phosphotransferase AK3, mitochondrial OS=Homo sapiens GN=AK3 PE=1 SV=4;>sp|Q9UIJ7-3|KAD3_HUMAN Isoform 3 of GTP:AMP phosphotransferase AK3, mitochondrial OS=Homo sapiens GN=AK3;>sp|Q9UIJ7-2|KAD3_HUMAN Isoform 2 of GTP:AMP phos	GTP:AMP phosphotransferase, mitochondrial	AK3	25.565	4	68236000	95327000	109130000	7396400	71778000	78838000	86735000	73023000	55734000	48453000	55789000	8760800	182820000	203080000	144900000		96916000	159930	394210	621620	18715	545340	619950	1358100	1725500	1401300	543030	1150400	67508	1536900	1810500	1572100
P27144	>sp|P27144|KAD4_HUMAN Adenylate kinase 4, mitochondrial OS=Homo sapiens GN=AK4 PE=1 SV=1;>tr|D3DQ64|D3DQ64_HUMAN Adenylate kinase 4, mitochondrial OS=Homo sapiens GN=AK4 PE=3 SV=1	Adenylate kinase isoenzyme 4, mitochondrial	AK4	25.268	4	0	44246000	97356000	0	0	0	0	0	0	0	0	0	0	0	0		50367000	0	59576	45089	0	0	0	0	0	0	0	0	0	0	0	0
Q02040	>sp|Q02040|AK17A_HUMAN A-kinase anchor protein 17A OS=Homo sapiens GN=AKAP17A PE=1 SV=2;>sp|Q02040-3|AK17A_HUMAN Isoform 3 of A-kinase anchor protein 17A OS=Homo sapiens GN=AKAP17A;>sp|Q02040-2|AK17A_HUMAN Isoform 2 of A-kinase anchor protein 17A OS=Homo s	A-kinase anchor protein 17A	AKAP17A	80.735	15	130300000	120580000	155380000	1710600000	1077000000	1400800000	124640000	72812000	61950000	1023300000	1248100000	1089600000	46289000	61796000	44049000		266280000	226780	180290	246910	12366000	9942400	8387900	1201800	854090	799040	7216100	6243200	5653400	132920	230440	24165
Q9Y2D5	>sp|Q9Y2D5-6|AKAP2_HUMAN Isoform 4 of A-kinase anchor protein 2 OS=Homo sapiens GN=AKAP2;>sp|Q9Y2D5-5|AKAP2_HUMAN Isoform 3 of A-kinase anchor protein 2 OS=Homo sapiens GN=AKAP2;>sp|Q9Y2D5|AKAP2_HUMAN A-kinase anchor protein 2 OS=Homo sapiens GN=AKAP2 PE=1	A-kinase anchor protein 2	AKAP2	120.63	19	1360800000	1239700000	2021000000	207870000	168400000	102480000	0	0	0	1464000000	1209600000	1227500000	56293000	55018000	0		208160000	2151300	1738800	1870000	301010	206310	461160	0	0	0	4875400	3038500	5543800	55265	102470	0
O43823	>sp|O43823|AKAP8_HUMAN A-kinase anchor protein 8 OS=Homo sapiens GN=AKAP8 PE=1 SV=1	A-kinase anchor protein 8	AKAP8	76.107	24	288650000	179280000	276790000	683930000	889610000	530560000	769320000	626990000	428570000	662010000	481760000	524860000	274820000	324790000	130900000		337950000	376150	450360	534760	5769300	6486600	3638600	8243300	7301000	4141900	2122700	2287900	1790500	1436200	1506100	1883100
Q9ULX6	>sp|Q9ULX6|AKP8L_HUMAN A-kinase anchor protein 8-like OS=Homo sapiens GN=AKAP8L PE=1 SV=3;>sp|Q9ULX6-2|AKP8L_HUMAN Isoform 2 of A-kinase anchor protein 8-like OS=Homo sapiens GN=AKAP8L	A-kinase anchor protein 8-like	AKAP8L	71.648	8	420070000	523630000	397150000	383290000	475540000	339390000	832110000	1084800000	951920000	618250000	435300000	356260000	1487900000	1226500000	1129600000		318250000	853680	922460	1121100	8279100	7002300	5169100	10363000	9394300	8892300	2911600	6982400	6088400	7997700	10082000	8582900
Q99996	>sp|Q99996-6|AKAP9_HUMAN Isoform 6 of A-kinase anchor protein 9 OS=Homo sapiens GN=AKAP9;>sp|Q99996|AKAP9_HUMAN A-kinase anchor protein 9 OS=Homo sapiens GN=AKAP9 PE=1 SV=3;>sp|Q99996-2|AKAP9_HUMAN Isoform 2 of A-kinase anchor protein 9 OS=Homo sapiens GN=	A-kinase anchor protein 9	AKAP9	455.42	3	0	0	0	0	49412000	0	0	0	0	0	0	0	91714000	81983000	0		2578600	0	0	0	1029500	26606	0	0	0	0	0	0	0	95066	85381	0
Q8IZ83	>sp|Q8IZ83|A16A1_HUMAN Aldehyde dehydrogenase family 16 member A1 OS=Homo sapiens GN=ALDH16A1 PE=1 SV=2;>sp|Q8IZ83-3|A16A1_HUMAN Isoform 3 of Aldehyde dehydrogenase family 16 member A1 OS=Homo sapiens GN=ALDH16A1	Aldehyde dehydrogenase family 16 member A1	ALDH16A1	85.126	0	0	0	0	0	0	9968400	11149000	0	0	0	22816000	28120000	0	34640000	37565000		18012000	0	0	0	0	0	21516	35966	0	0	0	21805	28504	0	74073	68690
P54886	>sp|P54886|P5CS_HUMAN Delta-1-pyrroline-5-carboxylate synthase OS=Homo sapiens GN=ALDH18A1 PE=1 SV=2;>sp|P54886-2|P5CS_HUMAN Isoform Short of Delta-1-pyrroline-5-carboxylate synthase OS=Homo sapiens GN=ALDH18A1	Delta-1-pyrroline-5-carboxylate synthase;Glutamate 5-kinase;Gamma-glutamyl phosphate reductase	ALDH18A1	87.301	37	3344000000	1722600000	2038800000	1416400000	1145500000	1106800000	1028000000	1031400000	802030000	487510000	810220000	722920000	2733300000	2940700000	3470000000		1258500000	5149600	3274700	3989700	7439200	5464100	5128200	9227200	7336000	8429100	4827700	5234200	3311800	11488000	11099000	12498000
P49419	>sp|P49419|AL7A1_HUMAN Alpha-aminoadipic semialdehyde dehydrogenase OS=Homo sapiens GN=ALDH7A1 PE=1 SV=5;>sp|P49419-2|AL7A1_HUMAN Isoform 2 of Alpha-aminoadipic semialdehyde dehydrogenase OS=Homo sapiens GN=ALDH7A1;>sp|P49419-4|AL7A1_HUMAN Isoform 4 of Alp	Alpha-aminoadipic semialdehyde dehydrogenase	ALDH7A1	58.486	2	74551000	55856000	0	0	0	0	0	0	0	0	0	0	0	0	0		7000200	163880	90115	0	0	0	0	0	0	0	0	0	0	0	0	0
P49189	>sp|P49189|AL9A1_HUMAN 4-trimethylaminobutyraldehyde dehydrogenase OS=Homo sapiens GN=ALDH9A1 PE=1 SV=3;>tr|B4DXY7|B4DXY7_HUMAN 4-trimethylaminobutyraldehyde dehydrogenase OS=Homo sapiens GN=ALDH9A1 PE=2 SV=1	4-trimethylaminobutyraldehyde dehydrogenase	ALDH9A1	53.801	2	0	0	0	0	79613000	0	91553000	0	0	0	41386000	0	0	0	0		12645000	0	0	0	0	744090	17112	1431800	0	0	0	63080	0	0	0	0
P05186	>sp|P05186|PPBT_HUMAN Alkaline phosphatase, tissue-nonspecific isozyme OS=Homo sapiens GN=ALPL PE=1 SV=4;>sp|P05186-3|PPBT_HUMAN Isoform 3 of Alkaline phosphatase, tissue-nonspecific isozyme OS=Homo sapiens GN=ALPL;>sp|P05186-2|PPBT_HUMAN Isoform 2 of Alka	Alkaline phosphatase, tissue-nonspecific isozyme	ALPL	57.304	2	36825000	31433000	31687000	0	0	0	0	0	0	0	0	0	0	0	0		3930200	85781	133050	64578	0	0	0	0	0	0	0	0	0	0	0	0
E9PB61	>tr|E9PB61|E9PB61_HUMAN THO complex subunit 4 OS=Homo sapiens GN=ALYREF PE=2 SV=1;>sp|Q86V81|THOC4_HUMAN THO complex subunit 4 OS=Homo sapiens GN=ALYREF PE=1 SV=3	THO complex subunit 4	ALYREF	27.557	16	37658000000	36085000000	36798000000	13615000000	26727000000	20914000000	5087700000	4142700000	4671500000	14046000000	16361000000	13627000000	4650100000	4991300000	5256200000		8833000000	134830000	110280000	137430000	199530000	236960000	215190000	174420000	102580000	120620000	169480000	162840000	157840000	57998000	63506000	59732000
Q4VCS5	>sp|Q4VCS5|AMOT_HUMAN Angiomotin OS=Homo sapiens GN=AMOT PE=1 SV=1;>tr|E7ERM3|E7ERM3_HUMAN Angiomotin OS=Homo sapiens GN=AMOT PE=2 SV=1;>sp|Q4VCS5-2|AMOT_HUMAN Isoform 2 of Angiomotin OS=Homo sapiens GN=AMOT;>tr|A6NP16|A6NP16_HUMAN Angiomotin OS=Homo sapie	Angiomotin;Angiomotin-like protein 1	AMOT	118.08	2	110410000	113140000	171470000	0	0	0	0	0	0	55508000	217550000	663870000	394400000	0	151190000		60074000	296180	296340	427250	0	0	0	0	0	0	54350	1667800	1227300	1812300	0	557710
Q86W34	>sp|Q86W34|AMZ2_HUMAN Archaemetzincin-2 OS=Homo sapiens GN=AMZ2 PE=1 SV=2;>tr|J3KRD0|J3KRD0_HUMAN Archaemetzincin-2 (Fragment) OS=Homo sapiens GN=AMZ2 PE=2 SV=1;>tr|J3KTM1|J3KTM1_HUMAN Archaemetzincin-2 (Fragment) OS=Homo sapiens GN=AMZ2 PE=2 SV=1;>tr|J3QL	Archaemetzincin-2	AMZ2	41.263	3	0	0	0	0	262720000	240660000	0	0	168710000	245570000	264450000	387470000	410120000	0	329280000		87908000	0	0	0	0	692090	618420	0	0	1344900	6936300	6467600	5875000	2365100	0	1733300
Q9H1A4	>sp|Q9H1A4|APC1_HUMAN Anaphase-promoting complex subunit 1 OS=Homo sapiens GN=ANAPC1 PE=1 SV=1;>tr|H0Y564|H0Y564_HUMAN Anaphase-promoting complex subunit 1 (Fragment) OS=Homo sapiens GN=ANAPC1 PE=4 SV=1	Anaphase-promoting complex subunit 1	ANAPC1	216.5	24	106770000	22059000	75299000	202670000	101650000	102030000	4130100000	3743600000	4169500000	197080000	143360000	120310000	346790000	268060000	298590000		72352000	221970	56888	54137	333990	113640	62265	16253000	14812000	12941000	91205	69711	37655	3127500	1274600	2829000
Q9UM13	>sp|Q9UM13|APC10_HUMAN Anaphase-promoting complex subunit 10 OS=Homo sapiens GN=ANAPC10 PE=1 SV=1;>tr|D6RA92|D6RA92_HUMAN Anaphase-promoting complex subunit 10 (Fragment) OS=Homo sapiens GN=ANAPC10 PE=2 SV=1;>tr|D6RD74|D6RD74_HUMAN Anaphase-promoting compl	Anaphase-promoting complex subunit 10	ANAPC10	21.252	1	0	0	0	13867000	15492000	0	329250000	315990000	302540000	0	0	0	17205000	28217000	25911000		40801000	0	0	0	715910	481920	0	7589500	6705300	6257800	0	0	0	574880	1249600	934690
Q96DE5	>sp|Q96DE5|APC16_HUMAN Anaphase-promoting complex subunit 16 OS=Homo sapiens GN=ANAPC16 PE=1 SV=1	Anaphase-promoting complex subunit 16	ANAPC16	11.667	1	0	0	0	42048000	0	0	33913000	39668000	0	0	0	0	0	0	31285000		8535800	0	0	0	838100	0	0	2081100	2863700	0	0	0	0	0	0	809550
Q9UJX6	>sp|Q9UJX6|ANC2_HUMAN Anaphase-promoting complex subunit 2 OS=Homo sapiens GN=ANAPC2 PE=1 SV=1;>sp|Q9UJX6-2|ANC2_HUMAN Isoform 2 of Anaphase-promoting complex subunit 2 OS=Homo sapiens GN=ANAPC2	Anaphase-promoting complex subunit 2	ANAPC2	93.827	8	0	0	0	0	0	121200000	467710000	630130000	783600000	0	0	0	11230000	19939000	0		22899000	0	0	0	0	0	4565900	3170000	4461800	3867900	0	0	0	31127	159300	0
E9PCR4	>tr|E9PCR4|E9PCR4_HUMAN Anaphase-promoting complex subunit 4 OS=Homo sapiens GN=ANAPC4 PE=2 SV=1;>sp|Q9UJX5|APC4_HUMAN Anaphase-promoting complex subunit 4 OS=Homo sapiens GN=ANAPC4 PE=1 SV=2;>sp|Q9UJX5-2|APC4_HUMAN Isoform 2 of Anaphase-promoting complex	Anaphase-promoting complex subunit 4	ANAPC4	92.214	6	0	0	0	0	7827000	0	620470000	545780000	545810000	0	8677700	0	52208000	102870000	103220000		30122000	0	0	0	0	31722	0	7856100	5904500	6640900	0	12776	0	235650	343330	318020
Q9UJX4	>sp|Q9UJX4|APC5_HUMAN Anaphase-promoting complex subunit 5 OS=Homo sapiens GN=ANAPC5 PE=1 SV=2;>tr|F5H0F9|F5H0F9_HUMAN Anaphase-promoting complex subunit 5 OS=Homo sapiens GN=ANAPC5 PE=2 SV=1;>sp|Q9UJX4-3|APC5_HUMAN Isoform 3 of Anaphase-promoting complex	Anaphase-promoting complex subunit 5	ANAPC5	85.076	10	113240000	37663000	0	34955000	29347000	31688000	1675300000	1747600000	1532300000	7590800	79218000	42142000	30009000	60221000	40717000		47491000	382910	62177	0	299570	32446	33869	12285000	9190200	8298400	5394.3	220980	82954	81244	717410	105630
Q9UJX3	>sp|Q9UJX3|APC7_HUMAN Anaphase-promoting complex subunit 7 OS=Homo sapiens GN=ANAPC7 PE=1 SV=4;>sp|Q9UJX3-2|APC7_HUMAN Isoform 2 of Anaphase-promoting complex subunit 7 OS=Homo sapiens GN=ANAPC7	Anaphase-promoting complex subunit 7	ANAPC7	66.855	10	33236000	0	0	122020000	137040000	11224000	1246800000	1320900000	1381800000	8793800	56422000	38572000	66096000	125230000	376920000		84689000	291240	0	0	2743500	1859800	43963	14800000	13389000	13061000	28545	294750	138650	348270	761320	393280
Q5VTE6	>sp|Q5VTE6|ANGE2_HUMAN Protein angel homolog 2 OS=Homo sapiens GN=ANGEL2 PE=1 SV=1;>tr|F5H476|F5H476_HUMAN Protein angel homolog 2 OS=Homo sapiens GN=ANGEL2 PE=2 SV=1;>sp|Q5VTE6-2|ANGE2_HUMAN Isoform 2 of Protein angel homolog 2 OS=Homo sapiens GN=ANGEL2;>	Protein angel homolog 2	ANGEL2	62.338	4	1354700000	1348200000	3980400000	3223800000	3210300000	1505300000	5018700000	5068100000	3377500000	3788200000	2520500000	3275300000	11692000000	11116000000	14053000000		2097700000	36463	98009	126020	337650	8938100	66111000	654120	608060	395010	233770	246960	1040100	676900	1302300	84255000
O15084	>sp|O15084-1|ANR28_HUMAN Isoform 3 of Serine/threonine-protein phosphatase 6 regulatory ankyrin repeat subunit A OS=Homo sapiens GN=ANKRD28;>sp|O15084-4|ANR28_HUMAN Isoform 4 of Serine/threonine-protein phosphatase 6 regulatory ankyrin repeat subunit A OS=	Serine/threonine-protein phosphatase 6 regulatory ankyrin repeat subunit A	ANKRD28	116.54	1	0	0	0	17553000	20139000	11801000	7505000	14936000	11574000	8075100	13277000	11917000	84076000	83196000	53864000		4026700	0	0	0	57463	136260	100390	56238	180310	127780	23234	41877	36826	279840	311250	168860
Q6AI12	>sp|Q6AI12|ANR40_HUMAN Ankyrin repeat domain-containing protein 40 OS=Homo sapiens GN=ANKRD40 PE=1 SV=2	Ankyrin repeat domain-containing protein 40	ANKRD40	41.088	13	0	21810000	0	28256000	24156000	10457000	3567700	10310000	13270000	193800000	3277600	221430000	25842000	0	0		1261300000	0	439840	0	5209300	2530800	829740	287490	1089400	1486600	14978000	236140	13829000	1789700	0	0
P39687	>sp|P39687|AN32A_HUMAN Acidic leucine-rich nuclear phosphoprotein 32 family member A OS=Homo sapiens GN=ANP32A PE=1 SV=1;>tr|H0YN26|H0YN26_HUMAN Acidic leucine-rich nuclear phosphoprotein 32 family member A OS=Homo sapiens GN=ANP32A PE=2 SV=1	Acidic leucine-rich nuclear phosphoprotein 32 family member A	ANP32A	28.585	7	6377600	6664700	5990200	52781000	23615000	13847000	48645000	21321000	0	13354000	18079000	13017000	39488000	5797000	4925500		303520000	52756	47013	49859	10723000	680330	554680	3491800	1227900	0	484850	628390	454640	1216000	145740	100990
Q92688	>sp|Q92688|AN32B_HUMAN Acidic leucine-rich nuclear phosphoprotein 32 family member B OS=Homo sapiens GN=ANP32B PE=1 SV=1;>sp|Q92688-2|AN32B_HUMAN Isoform 2 of Acidic leucine-rich nuclear phosphoprotein 32 family member B OS=Homo sapiens GN=ANP32B;>tr|Q5T6W	Acidic leucine-rich nuclear phosphoprotein 32 family member B	ANP32B	28.787	8	0	22400000	0	195920000	83531000	61176000	221260000	348160000	198810000	68604000	6798600	25213000	488400000	1036200000	206840000		1015200000	0	117220	0	6020200	6400200	1144200	9496300	8170200	11133000	2245300	180640	219300	7345800	9027600	4293800
Q9BTT0	>sp|Q9BTT0|AN32E_HUMAN Acidic leucine-rich nuclear phosphoprotein 32 family member E OS=Homo sapiens GN=ANP32E PE=1 SV=1;>sp|Q9BTT0-3|AN32E_HUMAN Isoform 3 of Acidic leucine-rich nuclear phosphoprotein 32 family member E OS=Homo sapiens GN=ANP32E;>tr|E9PLC	Acidic leucine-rich nuclear phosphoprotein 32 family member E	ANP32E	30.692	2	0	0	0	0	0	0	0	0	0	0	0	0	0	0	0		26720000	0	0	0	0	0	0	0	0	0	0	0	0	0	0	0
P07355	>sp|P07355-2|ANXA2_HUMAN Isoform 2 of Annexin A2 OS=Homo sapiens GN=ANXA2;>sp|P07355|ANXA2_HUMAN Annexin A2 OS=Homo sapiens GN=ANXA2 PE=1 SV=2;>tr|H0YN42|H0YN42_HUMAN Annexin (Fragment) OS=Homo sapiens GN=ANXA2 PE=2 SV=1;>tr|H0YMU9|H0YMU9_HUMAN Annexin OS=	Annexin A2;Annexin;Putative annexin A2-like protein	ANXA2	40.411	13	123280000	378360000	433390000	255520000	675500000	412350000	1576200000	1215800000	1133900000	599310000	225200000	561370000	290550000	36576000	339050000		225130000	140440	408190	569260	5175500	5157200	3376800	10104000	9914200	8949900	2604900	2552800	2691400	990760	460140	1456400
B4DSU4	>tr|B4DSU4|B4DSU4_HUMAN AP-1 complex subunit sigma-2 OS=Homo sapiens GN=AP1S2 PE=2 SV=1;>tr|B7Z3M9|B7Z3M9_HUMAN AP-1 complex subunit sigma-2 OS=Homo sapiens GN=AP1S2 PE=2 SV=1;>tr|A6NH01|A6NH01_HUMAN AP-1 complex subunit sigma-2 OS=Homo sapiens GN=AP1S2 PE	AP-1 complex subunit sigma-2	AP1S2	23.225	2	0	18886000	0	0	0	0	0	0	0	0	0	0	0	0	0		27350000	0	139880	0	0	0	0	0	0	0	0	0	0	0	0	0
O95782	>sp|O95782|AP2A1_HUMAN AP-2 complex subunit alpha-1 OS=Homo sapiens GN=AP2A1 PE=1 SV=3;>sp|O95782-2|AP2A1_HUMAN Isoform B of AP-2 complex subunit alpha-1 OS=Homo sapiens GN=AP2A1	AP-2 complex subunit alpha-1	AP2A1	107.54	4	0	0	0	0	0	0	0	0	0	0	0	0	0	110180000	0		9510200	0	0	0	0	0	0	0	0	0	0	0	0	0	336590	0
O94973	>sp|O94973-2|AP2A2_HUMAN Isoform 2 of AP-2 complex subunit alpha-2 OS=Homo sapiens GN=AP2A2;>sp|O94973|AP2A2_HUMAN AP-2 complex subunit alpha-2 OS=Homo sapiens GN=AP2A2 PE=1 SV=2;>sp|O94973-3|AP2A2_HUMAN Isoform 3 of AP-2 complex subunit alpha-2 OS=Homo sa	AP-2 complex subunit alpha-2	AP2A2	104.09	1	0	0	0	0	0	0	0	0	3569100	0	0	0	0	0	0		935680	0	0	0	0	0	0	0	0	20412	0	0	0	0	0	0
P63010	>sp|P63010-2|AP2B1_HUMAN Isoform 2 of AP-2 complex subunit beta OS=Homo sapiens GN=AP2B1;>sp|P63010|AP2B1_HUMAN AP-2 complex subunit beta OS=Homo sapiens GN=AP2B1 PE=1 SV=1;>sp|P63010-3|AP2B1_HUMAN Isoform 3 of AP-2 complex subunit beta OS=Homo sapiens GN=	AP-2 complex subunit beta	AP2B1	105.69	4	55856000	48473000	113700000	25499000	0	95942000	0	0	0	23120000	34131000	0	47342000	45751000	44934000		32373000	54118	37922	297150	86778	0	579120	0	0	0	13550	100900	0	119250	128070	104770
E9PFW3	>tr|E9PFW3|E9PFW3_HUMAN AP-2 complex subunit mu OS=Homo sapiens GN=AP2M1 PE=2 SV=1;>sp|Q96CW1|AP2M1_HUMAN AP-2 complex subunit mu OS=Homo sapiens GN=AP2M1 PE=1 SV=2;>sp|Q96CW1-2|AP2M1_HUMAN Isoform 2 of AP-2 complex subunit mu OS=Homo sapiens GN=AP2M1;>tr|	AP-2 complex subunit mu	AP2M1	52.303	3	57174000	55561000	48033000	113650000	0	0	58712000	46240000	47814000	27502000	0	0	90996000	0	0		29895000	84955	67914	60965	1467600	0	0	577220	371380	380650	24286	0	0	424760	0	0
O00203	>sp|O00203|AP3B1_HUMAN AP-3 complex subunit beta-1 OS=Homo sapiens GN=AP3B1 PE=1 SV=3;>tr|E5RJ68|E5RJ68_HUMAN AP-3 complex subunit beta-1 OS=Homo sapiens GN=AP3B1 PE=2 SV=1	AP-3 complex subunit beta-1	AP3B1	121.32	4	0	19298000	0	476540000	809260000	508110000	228260000	633920000	457080000	1264300000	973260000	374060000	208070000	310290000	317760000		81092000	0	7683.7	0	2279100	3838200	2254100	1587900	4064000	2632100	6098600	4248100	754190	487190	902410	779020
O14617	>sp|O14617-5|AP3D1_HUMAN Isoform 5 of AP-3 complex subunit delta-1 OS=Homo sapiens GN=AP3D1;>sp|O14617|AP3D1_HUMAN AP-3 complex subunit delta-1 OS=Homo sapiens GN=AP3D1 PE=1 SV=1;>tr|G5E988|G5E988_HUMAN AP-3 complex subunit delta-1 OS=Homo sapiens GN=AP3D1	AP-3 complex subunit delta-1	AP3D1	136.65	2	0	0	0	0	0	0	0	0	0	0	0	0	0	0	0		1643500	0	0	0	0	0	0	0	0	0	0	0	0	0	0	0
Q06481	>sp|Q06481|APLP2_HUMAN Amyloid-like protein 2 OS=Homo sapiens GN=APLP2 PE=1 SV=2;>sp|Q06481-6|APLP2_HUMAN Isoform 6 of Amyloid-like protein 2 OS=Homo sapiens GN=APLP2;>sp|Q06481-3|APLP2_HUMAN Isoform 3 of Amyloid-like protein 2 OS=Homo sapiens GN=APLP2;>sp	Amyloid-like protein 2	APLP2	86.955	4	34008000	85421000	94778000	0	431340000	143750000	141170000	141980000	215060000	619040000	500720000	413000000	510620000	554010000	429660000		86163000	91385	13171	19475	0	1850000	344610	2493500	1791300	1792800	3293400	2339900	2640900	1858300	2621000	1927500
P04114	>sp|P04114|APOB_HUMAN Apolipoprotein B-100 OS=Homo sapiens GN=APOB PE=1 SV=2	Apolipoprotein B-100;Apolipoprotein B-48	APOB	515.6	4	430660000	0	0	1793600000	266800000	185180000	109650000	615860000	0	415500000	450380000	484720000	0	0	0		19254000	8567.8	0	0	752900	192270	136060	83279	99755	0	6473.4	12495	9803.3	0	0	0
P05067	>sp|P05067|A4_HUMAN Amyloid beta A4 protein OS=Homo sapiens GN=APP PE=1 SV=3;>sp|P05067-9|A4_HUMAN Isoform L-APP752 of Amyloid beta A4 protein OS=Homo sapiens GN=APP;>sp|P05067-8|A4_HUMAN Isoform APP751 of Amyloid beta A4 protein OS=Homo sapiens GN=APP;>sp	Amyloid beta A4 protein;N-APP;Soluble APP-alpha;Soluble APP-beta;C99;Beta-amyloid protein 42;Beta-amyloid protein 40;C83;P3(42);P3(40);C80;Gamma-secretase C-terminal fragment 59;Gamma-secretase C-terminal fragment 57;Gamma-secretase C-terminal fragment 50;C31	APP	86.942	8	257260000	213470000	214090000	612560000	372120000	321010000	337130000	424370000	246590000	553170000	228710000	181930000	538580000	580660000	723920000		219520000	539320	360950	440740	2840900	1869800	1422000	2502700	2839500	2511500	2255400	977440	806120	2795000	2624800	2867000
P07741	>sp|P07741|APT_HUMAN Adenine phosphoribosyltransferase OS=Homo sapiens GN=APRT PE=1 SV=2;>tr|H3BQB1|H3BQB1_HUMAN Adenine phosphoribosyltransferase (Fragment) OS=Homo sapiens GN=APRT PE=4 SV=1;>tr|H3BQF1|H3BQF1_HUMAN Adenine phosphoribosyltransferase (Fragm	Adenine phosphoribosyltransferase	APRT	19.608	2	0	0	0	0	0	0	24303000	0	0	0	0	33075000	41340000	0	0		22574000	0	0	0	0	0	0	891940	0	0	0	0	181490	505120	0	0
O60306	>sp|O60306|AQR_HUMAN Intron-binding protein aquarius OS=Homo sapiens GN=AQR PE=1 SV=4	Intron-binding protein aquarius	AQR	171.29	47	352240000	69470000	65670000	4864600000	6901100000	5363600000	1013700000	575100000	472360000	23734000000	21578000000	20584000000	252980000	0	119450000		618460000	392240	83829	150700	18810000	19082000	13654000	5015200	2826000	3221800	49394000	48398000	48250000	1612900	0	292710
B0YIW6	>tr|B0YIW6|B0YIW6_HUMAN Archain 1, isoform CRA_a OS=Homo sapiens GN=ARCN1 PE=2 SV=1;>sp|P48444|COPD_HUMAN Coatomer subunit delta OS=Homo sapiens GN=ARCN1 PE=1 SV=1;>sp|P48444-2|COPD_HUMAN Isoform 2 of Coatomer subunit delta OS=Homo sapiens GN=ARCN1	Coatomer subunit delta	ARCN1	61.626	9	126320000	191990000	70472000	89378000	37935000	57096000	91376000	99799000	63410000	140870000	271910000	173310000	130400000	140170000	152030000		136850000	279020	751160	130410	865360	230700	597180	1165900	543910	615580	1475800	2075200	841190	1674200	1022500	1183600
F5H423	>tr|F5H423|F5H423_HUMAN ADP-ribosylation factor 3 OS=Homo sapiens GN=ARF3 PE=2 SV=1;>sp|P61204|ARF3_HUMAN ADP-ribosylation factor 3 OS=Homo sapiens GN=ARF3 PE=1 SV=2;>sp|P84077|ARF1_HUMAN ADP-ribosylation factor 1 OS=Homo sapiens GN=ARF1 PE=1 SV=2;>tr|B7ZB	ADP-ribosylation factor 3;ADP-ribosylation factor 1;ADP-ribosylation factor 5	ARF3	23.346	2	1325600000	654560000	13645000000	48327000000	129400000000	184560000000	97501000000	42997000000	46150000000	250790000000	170270000000	240920000000	278820000000	272150000000	223310000000		145730000000	3429800	1296200	1672700	1299100000	3161200000	2356700000	2883100000	2831500000	2849900000	3836800000	4661500000	4052500000	2078300000	2494600000	2078300000
P18085	>sp|P18085|ARF4_HUMAN ADP-ribosylation factor 4 OS=Homo sapiens GN=ARF4 PE=1 SV=3;>tr|C9JPM4|C9JPM4_HUMAN ADP-ribosylation factor 4 (Fragment) OS=Homo sapiens GN=ARF4 PE=2 SV=1	ADP-ribosylation factor 4	ARF4	20.511	1	57845000	79498000	79353000	54064000	40231000	0	0	0	0	0	0	0	52573000	0	0		10985000	360210	491290	588470	1484700	553420	0	0	0	0	0	0	0	857450	0	0
P62330	>sp|P62330|ARF6_HUMAN ADP-ribosylation factor 6 OS=Homo sapiens GN=ARF6 PE=1 SV=2	ADP-ribosylation factor 6	ARF6	20.082	3	0	0	0	316200000	532550000	380730000	0	0	0	0	0	0	0	0	97196000		127890000	0	0	0	8270700	22121000	16437000	0	0	0	0	0	0	0	0	952800
Q9Y6D6	>sp|Q9Y6D6|BIG1_HUMAN Brefeldin A-inhibited guanine nucleotide-exchange protein 1 OS=Homo sapiens GN=ARFGEF1 PE=1 SV=2;>tr|E5RIF2|E5RIF2_HUMAN Brefeldin A-inhibited guanine nucleotide-exchange protein 1 OS=Homo sapiens GN=ARFGEF1 PE=2 SV=1	Brefeldin A-inhibited guanine nucleotide-exchange protein 1	ARFGEF1	208.76	5	0	0	0	18703000	0	13098000	48929000	25065000	165450000	0	0	0	0	0	0		4141300	0	0	0	41628	0	2673.9	386280	93316	233770	0	0	0	0	0	0
Q9NWB6	>sp|Q9NWB6|ARGL1_HUMAN Arginine and glutamate-rich protein 1 OS=Homo sapiens GN=ARGLU1 PE=1 SV=1;>sp|Q9NWB6-2|ARGL1_HUMAN Isoform 2 of Arginine and glutamate-rich protein 1 OS=Homo sapiens GN=ARGLU1	Arginine and glutamate-rich protein 1	ARGLU1	33.216	14	2484900000	3286700000	1882800000	8636100000	9799500000	6446200000	531910000	484670000	562400000	1840300000	2264600000	1588800000	233060000	264180000	228770000		1726300000	9378600	11867000	4354000	102880000	100050000	65438000	6081000	8350700	13481000	21669000	30886000	14390000	2896600	4477300	4975900
Q07960	>sp|Q07960|RHG01_HUMAN Rho GTPase-activating protein 1 OS=Homo sapiens GN=ARHGAP1 PE=1 SV=1;>tr|H0YE29|H0YE29_HUMAN Rho GTPase-activating protein 1 (Fragment) OS=Homo sapiens GN=ARHGAP1 PE=4 SV=1;>tr|E9PNR6|E9PNR6_HUMAN Rho GTPase-activating protein 1 (Fra	Rho GTPase-activating protein 1	ARHGAP1	50.435	8	0	0	0	234800000	285140000	198850000	0	0	0	0	28496000	27202000	105180000	138350000	190600000		46077000	0	0	0	1770700	1829200	1016300	0	0	0	0	62505	189800	119940	365090	701250
Q8IWW6	>sp|Q8IWW6|RHG12_HUMAN Rho GTPase-activating protein 12 OS=Homo sapiens GN=ARHGAP12 PE=1 SV=1;>sp|Q8IWW6-4|RHG12_HUMAN Isoform 4 of Rho GTPase-activating protein 12 OS=Homo sapiens GN=ARHGAP12;>sp|Q8IWW6-2|RHG12_HUMAN Isoform 2 of Rho GTPase-activating pro	Rho GTPase-activating protein 12	ARHGAP12	96.253	1	0	0	0	252420000	305810000	55401000	140540000	0	0	129630000	216130000	128030000	0	228590000	0		23523000	0	0	0	468550	1134600	28361	939830	0	0	217380	707380	208570	0	861900	0
Q68EM7	>sp|Q68EM7|RHG17_HUMAN Rho GTPase-activating protein 17 OS=Homo sapiens GN=ARHGAP17 PE=1 SV=1;>sp|Q68EM7-5|RHG17_HUMAN Isoform 5 of Rho GTPase-activating protein 17 OS=Homo sapiens GN=ARHGAP17;>sp|Q68EM7-6|RHG17_HUMAN Isoform 6 of Rho GTPase-activating pro	Rho GTPase-activating protein 17	ARHGAP17	95.436	6	0	0	0	40663000	20540000	0	59666000	58665000	42616000	159130000	151690000	155740000	113130000	223900000	138040000		28144000	0	0	0	105680	46110	0	219410	622630	135460	305000	1063900	1235600	554620	259010	603750
Q6ZSZ5	>sp|Q6ZSZ5|ARHGI_HUMAN Rho guanine nucleotide exchange factor 18 OS=Homo sapiens GN=ARHGEF18 PE=1 SV=3;>tr|M0R150|M0R150_HUMAN Uncharacterized protein (Fragment) OS=Homo sapiens PE=4 SV=1;>sp|Q6ZSZ5-2|ARHGI_HUMAN Isoform 2 of Rho guanine nucleotide exchang	Rho guanine nucleotide exchange factor 18	ARHGEF18	130.78	1	0	0	0	0	0	0	0	0	0	0	0	0	0	0	10953000		579160	0	0	0	0	0	0	0	0	0	0	0	0	0	0	31792
Q5VY93	>tr|Q5VY93|Q5VY93_HUMAN Rho guanine nucleotide exchange factor 2 OS=Homo sapiens GN=ARHGEF2 PE=2 SV=1;>sp|Q92974|ARHG2_HUMAN Rho guanine nucleotide exchange factor 2 OS=Homo sapiens GN=ARHGEF2 PE=1 SV=4;>sp|Q92974-2|ARHG2_HUMAN Isoform 2 of Rho guanine nuc	Rho guanine nucleotide exchange factor 2	ARHGEF2	111.49	5	63529000	42533000	60011000	16460000	19147000	21484000	89709000	262250000	74172000	26916000	0	19776000	396540000	393580000	421590000		40666000	102400	37005	97066	11509	74580	128820	599130	761400	447110	118740	0	48800	988200	1231500	1411700
Q14155	>sp|Q14155-5|ARHG7_HUMAN Isoform 5 of Rho guanine nucleotide exchange factor 7 OS=Homo sapiens GN=ARHGEF7;>sp|Q14155|ARHG7_HUMAN Rho guanine nucleotide exchange factor 7 OS=Homo sapiens GN=ARHGEF7 PE=1 SV=2;>sp|Q14155-3|ARHG7_HUMAN Isoform 3 of Rho guanine	Rho guanine nucleotide exchange factor 7	ARHGEF7	82.57	2	0	0	0	11507000	7428000	9621000	0	0	0	0	0	0	0	0	0		5071500	0	0	0	79601	49202	9437.2	0	0	0	0	0	0	0	0	0
O14497	>sp|O14497|ARI1A_HUMAN AT-rich interactive domain-containing protein 1A OS=Homo sapiens GN=ARID1A PE=1 SV=3;>sp|O14497-2|ARI1A_HUMAN Isoform 2 of AT-rich interactive domain-containing protein 1A OS=Homo sapiens GN=ARID1A;>sp|O14497-3|ARI1A_HUMAN Isoform 3	AT-rich interactive domain-containing protein 1A	ARID1A	242.04	46	1190200000	2468900000	2164700000	730690000	706320000	736790000	2776600000	1668600000	1697100000	2077000000	1026900000	830550000	861130000	1209000000	884900000		552610000	617110	633760	881100	2759700	3908400	1966200	9483700	5044900	5902800	2666900	2480500	1319600	1509900	2832800	1254400
Q8NFD5	>sp|Q8NFD5-3|ARI1B_HUMAN Isoform 3 of AT-rich interactive domain-containing protein 1B OS=Homo sapiens GN=ARID1B;>sp|Q8NFD5-2|ARI1B_HUMAN Isoform 2 of AT-rich interactive domain-containing protein 1B OS=Homo sapiens GN=ARID1B;>sp|Q8NFD5|ARI1B_HUMAN AT-rich	AT-rich interactive domain-containing protein 1B	ARID1B	241.46	9	1833500000	1578700000	0	349630000	1451700000	2569000000	280170000	1493100000	389080000	2772000000	2769300000	2278600000	845270000	1213100000	1132000000		151350000	42033	26383	0	4049900	5507900	3595300	1386000	386890	87582	6405800	6756400	3477600	2635600	2513700	1853300
Q68CP9	>sp|Q68CP9|ARID2_HUMAN AT-rich interactive domain-containing protein 2 OS=Homo sapiens GN=ARID2 PE=1 SV=2;>sp|Q68CP9-3|ARID2_HUMAN Isoform 2 of AT-rich interactive domain-containing protein 2 OS=Homo sapiens GN=ARID2;>tr|F8WCU9|F8WCU9_HUMAN AT-rich interac	AT-rich interactive domain-containing protein 2	ARID2	197.39	30	25293000	27728000	47773000	19572000	24551000	33546000	13777000000	11001000000	12625000000	16604000	11678000	12646000	23238000	11642000	4464300		223030000	200770	161150	261490	448600	705900	581870	61541000	57335000	58874000	350200	231010	298790	413120	260890	75621
Q99856	>sp|Q99856|ARI3A_HUMAN AT-rich interactive domain-containing protein 3A OS=Homo sapiens GN=ARID3A PE=1 SV=2;>tr|K7EJ04|K7EJ04_HUMAN AT-rich interactive domain-containing protein 3A (Fragment) OS=Homo sapiens GN=ARID3A PE=2 SV=2	AT-rich interactive domain-containing protein 3A	ARID3A	62.888	11	250280000	263370000	177150000	262910000	113080000	105400000	274860000	396280000	290860000	117120000	93078000	100550000	674190000	565060000	531840000		186700000	789010	641290	476650	2735400	1489600	1467700	7782900	6969000	6035400	612470	384860	383970	2382100	4463300	2054300
Q8IVW6	>sp|Q8IVW6|ARI3B_HUMAN AT-rich interactive domain-containing protein 3B OS=Homo sapiens GN=ARID3B PE=1 SV=2;>sp|Q8IVW6-4|ARI3B_HUMAN Isoform 4 of AT-rich interactive domain-containing protein 3B OS=Homo sapiens GN=ARID3B;>sp|Q8IVW6-3|ARI3B_HUMAN Isoform 3	AT-rich interactive domain-containing protein 3B	ARID3B	60.636	14	316020000	649200000	598710000	250340000	370620000	488650000	679430000	674020000	602100000	342730000	309440000	235590000	991930000	352480000	829900000		335560000	1325300	2066800	1160200	1388900	4446500	3010600	11674000	9254900	10962000	384340	744560	345090	4714300	4055600	4504700
Q66PJ3	>sp|Q66PJ3|AR6P4_HUMAN ADP-ribosylation factor-like protein 6-interacting protein 4 OS=Homo sapiens GN=ARL6IP4 PE=1 SV=1;>sp|Q66PJ3-2|AR6P4_HUMAN Isoform 2 of ADP-ribosylation factor-like protein 6-interacting protein 4 OS=Homo sapiens GN=ARL6IP4;>sp|Q66PJ	ADP-ribosylation factor-like protein 6-interacting protein 4	ARL6IP4	38.395	11	5845300000	5831500000	6074500000	3144000000	2689300000	2010900000	1935600000	1686900000	1655800000	3206200000	2000600000	2402900000	730360000	995310000	1001400000		1297400000	25635000	17658000	26271000	53322000	36637000	21889000	45295000	32906000	39468000	26354000	25636000	26780000	11840000	7243900	10396000
Q9NVJ2	>sp|Q9NVJ2|ARL8B_HUMAN ADP-ribosylation factor-like protein 8B OS=Homo sapiens GN=ARL8B PE=1 SV=1;>sp|Q96BM9|ARL8A_HUMAN ADP-ribosylation factor-like protein 8A OS=Homo sapiens GN=ARL8A PE=1 SV=1	ADP-ribosylation factor-like protein 8B;ADP-ribosylation factor-like protein 8A	ARL8B	21.539	2	0	0	0	43021000	0	34951000	0	0	0	354030000	0	0	0	0	0		36055000	0	0	0	465170	0	44618	0	0	0	3809500	0	0	0	0	0
Q8IUR7	>sp|Q8IUR7|ARMC8_HUMAN Armadillo repeat-containing protein 8 OS=Homo sapiens GN=ARMC8 PE=1 SV=2;>tr|A8MTG8|A8MTG8_HUMAN Armadillo repeat-containing protein 8 OS=Homo sapiens GN=ARMC8 PE=2 SV=3;>sp|Q8IUR7-2|ARMC8_HUMAN Isoform 2 of Armadillo repeat-containi	Armadillo repeat-containing protein 8	ARMC8	75.509	1	0	0	0	0	0	0	0	0	0	0	0	0	0	0	0		1978500	0	0	0	0	0	0	0	0	0	0	0	0	0	0	0
Q9P291	>sp|Q9P291|ARMX1_HUMAN Armadillo repeat-containing X-linked protein 1 OS=Homo sapiens GN=ARMCX1 PE=1 SV=1	Armadillo repeat-containing X-linked protein 1	ARMCX1	49.18	8	357570000	284290000	146910000	150460000	40865000	50857000	0	0	0	94480000	167960000	168980000	0	0	0		72011000	936330	583830	290800	435340	38789	47435	0	0	0	401130	534740	1005500	0	0	0
Q7L311	>sp|Q7L311|ARMX2_HUMAN Armadillo repeat-containing X-linked protein 2 OS=Homo sapiens GN=ARMCX2 PE=2 SV=1	Armadillo repeat-containing X-linked protein 2	ARMCX2	65.683	5	36597000	30817000	43178000	14911000	15621000	0	0	0	32223000	0	0	19489000	43077000	83204000	82430000		29679000	193220	110140	233170	66737	2309.5	0	0	0	198160	0	0	96990	465670	1191800	987120
Q92747	>sp|Q92747|ARC1A_HUMAN Actin-related protein 2/3 complex subunit 1A OS=Homo sapiens GN=ARPC1A PE=1 SV=2;>tr|E9PF58|E9PF58_HUMAN Actin-related protein 2/3 complex subunit 1A OS=Homo sapiens GN=ARPC1A PE=2 SV=1;>tr|B4DLQ7|B4DLQ7_HUMAN Actin-related protein 2	Actin-related protein 2/3 complex subunit 1A	ARPC1A	41.569	7	201790000	278920000	263390000	87422000	125860000	175050000	0	86483000	97388000	241040000	125430000	323520000	108180000	0	190730000		131560000	618680	543220	471870	137070	3521800	3273900	0	1069100	1321600	1706300	898830	3374700	391960	0	88637
O15143	>sp|O15143|ARC1B_HUMAN Actin-related protein 2/3 complex subunit 1B OS=Homo sapiens GN=ARPC1B PE=1 SV=3;>tr|C9J6C8|C9J6C8_HUMAN Actin-related protein 2/3 complex subunit 1B (Fragment) OS=Homo sapiens GN=ARPC1B PE=2 SV=1;>tr|C9JFG9|C9JFG9_HUMAN Actin-relate	Actin-related protein 2/3 complex subunit 1B	ARPC1B	40.949	4	114940000	121610000	124540000	0	0	37670000	0	0	0	177900000	136030000	120020000	0	0	0		81003000	311900	281340	542910	0	0	378390	0	0	0	1781100	1898400	2094800	0	0	0
O15144	>sp|O15144|ARPC2_HUMAN Actin-related protein 2/3 complex subunit 2 OS=Homo sapiens GN=ARPC2 PE=1 SV=1	Actin-related protein 2/3 complex subunit 2	ARPC2	34.333	8	101930000	205720000	90279000	37578000	70697000	62422000	0	0	0	195320000	253980000	213680000	59676000	0	0		210460000	439820	473140	335680	531610	720930	589210	0	0	0	5864100	4208400	5369900	431260	0	0
O15145	>sp|O15145|ARPC3_HUMAN Actin-related protein 2/3 complex subunit 3 OS=Homo sapiens GN=ARPC3 PE=1 SV=3;>tr|C9JZD1|C9JZD1_HUMAN Actin-related protein 2/3 complex subunit 3 (Fragment) OS=Homo sapiens GN=ARPC3 PE=2 SV=1;>tr|F8VR50|F8VR50_HUMAN Actin-related pr	Actin-related protein 2/3 complex subunit 3	ARPC3	20.546	2	464140000	91815000	79904000	0	137690000	35175000	0	28732000	26418000	471220000	265490000	261230000	0	0	0		199720000	2747700	532920	531830	0	1869200	809280	0	871720	1878200	7577600	7849700	6787900	0	0	0
P59998	>sp|P59998-3|ARPC4_HUMAN Isoform 3 of Actin-related protein 2/3 complex subunit 4 OS=Homo sapiens GN=ARPC4;>tr|F8WCF6|F8WCF6_HUMAN Actin-related protein 2/3 complex subunit 4 OS=Homo sapiens GN=ARPC4 PE=2 SV=1;>sp|P59998|ARPC4_HUMAN Actin-related protein 2	Actin-related protein 2/3 complex subunit 4	ARPC4	21.588	4	632990000	557070000	507490000	595440000	360350000	77134000	352430000	330420000	288690000	542220000	697690000	342980000	126640000	160210000	0		512760000	5244100	1110800	5506100	3368300	1577200	2261400	218780	186400	154520	7376700	12093000	6529200	1354000	2082300	0
Q9BPX5	>sp|Q9BPX5|ARP5L_HUMAN Actin-related protein 2/3 complex subunit 5-like protein OS=Homo sapiens GN=ARPC5L PE=1 SV=1	Actin-related protein 2/3 complex subunit 5-like protein	ARPC5L	16.941	3	259780000	105070000	302660000	67256000	0	0	0	0	0	242440000	135450000	195880000	0	106230000	134780000		220020000	1433000	228480	1679000	630510	0	0	0	0	0	3132000	838360	3457500	0	847310	1014700
Q9NR48	>sp|Q9NR48|ASH1L_HUMAN Histone-lysine N-methyltransferase ASH1L OS=Homo sapiens GN=ASH1L PE=1 SV=2;>sp|Q9NR48-2|ASH1L_HUMAN Isoform 2 of Histone-lysine N-methyltransferase ASH1L OS=Homo sapiens GN=ASH1L	Histone-lysine N-methyltransferase ASH1L	ASH1L	332.79	3	301570000	193060000	219680000	7601000000	7955100000	4096600000	1095000000	1123200000	1083500000	2708300000	1761000000	2781800000	1698000000	1619400000	0		125720000	98142	43584	60863	4044000	5895000	3540200	4506400	3757700	4001700	2749600	2898000	2686600	1847300	1985200	0
Q9UBL3	>sp|Q9UBL3|ASH2L_HUMAN Set1/Ash2 histone methyltransferase complex subunit ASH2 OS=Homo sapiens GN=ASH2L PE=1 SV=1;>sp|Q9UBL3-3|ASH2L_HUMAN Isoform 3 of Set1/Ash2 histone methyltransferase complex subunit ASH2 OS=Homo sapiens GN=ASH2L;>tr|F5H8F7|F5H8F7_HUM	Set1/Ash2 histone methyltransferase complex subunit ASH2	ASH2L	68.722	4	0	161180000	0	71542000	263140000	111040000	0	8712000	24610000	6558300	36950000	70257000	51830000	26655000	0		34480000	0	318240	0	607470	1651800	1419400	0	143470	188840	6093	230260	174010	125780	133950	0
P08243	>sp|P08243|ASNS_HUMAN Asparagine synthetase [glutamine-hydrolyzing] OS=Homo sapiens GN=ASNS PE=1 SV=4;>sp|P08243-2|ASNS_HUMAN Isoform 2 of Asparagine synthetase [glutamine-hydrolyzing] OS=Homo sapiens GN=ASNS;>sp|P08243-3|ASNS_HUMAN Isoform 3 of Asparagine	Asparagine synthetase [glutamine-hydrolyzing]	ASNS	64.369	2	0	0	0	0	873790	1124400	2362500	0	0	2842700	2436700	1495900	0	0	0		7121400	0	0	0	0	10888	24483	95757	0	0	76894	36421	31559	0	0	0
Q9NVM9	>sp|Q9NVM9|ASUN_HUMAN Protein asunder homolog OS=Homo sapiens GN=ASUN PE=1 SV=2;>tr|B4DNK1|B4DNK1_HUMAN Protein asunder homolog OS=Homo sapiens GN=ASUN PE=2 SV=1;>tr|F5H457|F5H457_HUMAN Protein asunder homolog (Fragment) OS=Homo sapiens GN=ASUN PE=2 SV=1;>	Protein asunder homolog	Asun	80.224	2	0	0	41368000	0	0	0	36681000	43627000	42645000	0	0	0	116880000	0	73248000		3686400	0	0	59909	0	0	0	310440	360110	340540	0	0	0	346190	0	326600
P18846	>sp|P18846|ATF1_HUMAN Cyclic AMP-dependent transcription factor ATF-1 OS=Homo sapiens GN=ATF1 PE=1 SV=2	Cyclic AMP-dependent transcription factor ATF-1	ATF1	29.232	1	64988000	70870000	71894000	70843000	93780000	68181000	104450000	61013000	88190000	43649000	108320000	82592000	47923000	149190000	58577000		197130000	819330	1137800	1354600	2259900	2373900	3963700	2962900	2907000	7038300	147490	1269500	1375200	1149100	1917200	1332800
Q9BSB4	>sp|Q9BSB4|ATGA1_HUMAN Autophagy-related protein 101 OS=Homo sapiens GN=ATG101 PE=1 SV=1;>tr|F8VQD9|F8VQD9_HUMAN Autophagy-related protein 101 (Fragment) OS=Homo sapiens GN=C12orf44 PE=2 SV=1	Autophagy-related protein 101	ATG101	25.002	6	0	0	0	4741500000	5609000000	2860300000	0	0	0	0	310310000	0	77866000	0	67898000		260370000	0	0	0	60207000	59475000	56488000	0	0	0	0	12470000	0	1113800	0	854200
O75143	>sp|O75143-5|ATG13_HUMAN Isoform 5 of Autophagy-related protein 13 OS=Homo sapiens GN=ATG13;>sp|O75143|ATG13_HUMAN Autophagy-related protein 13 OS=Homo sapiens GN=ATG13 PE=1 SV=1;>sp|O75143-2|ATG13_HUMAN Isoform 2 of Autophagy-related protein 13 OS=Homo sa	Autophagy-related protein 13	ATG13	60.154	14	0	78781000	0	3751400000	8231900000	5895700000	0	0	0	78800000	56663000	32832000	0	0	0		190540000	0	97954	0	39108000	48421000	39692000	0	0	0	1545100	1232100	239420	0	0	0
P31939	>sp|P31939|PUR9_HUMAN Bifunctional purine biosynthesis protein PURH OS=Homo sapiens GN=ATIC PE=1 SV=3;>sp|P31939-2|PUR9_HUMAN Isoform 2 of Bifunctional purine biosynthesis protein PURH OS=Homo sapiens GN=ATIC;>tr|F5GWY2|F5GWY2_HUMAN Phosphoribosylaminoimid	Bifunctional purine biosynthesis protein PURH;Phosphoribosylaminoimidazolecarboxamide formyltransferase;IMP cyclohydrolase	ATIC	64.615	2	38217000	41343000	42770000	0	0	0	0	0	0	0	0	0	0	0	0		4728000	74085	70564	89181	0	0	0	0	0	0	0	0	0	0	0	0
Q13315	>sp|Q13315|ATM_HUMAN Serine-protein kinase ATM OS=Homo sapiens GN=ATM PE=1 SV=4	Serine-protein kinase ATM	ATM	350.68	2	0	0	0	0	0	15009000	0	12733000	0	0	0	0	0	0	0		550610	0	0	0	0	0	33985	0	35528	0	0	0	0	0	0	0
P05023	>sp|P05023|AT1A1_HUMAN Sodium/potassium-transporting ATPase subunit alpha-1 OS=Homo sapiens GN=ATP1A1 PE=1 SV=1;>sp|P05023-4|AT1A1_HUMAN Isoform 4 of Sodium/potassium-transporting ATPase subunit alpha-1 OS=Homo sapiens GN=ATP1A1;>sp|P05023-3|AT1A1_HUMAN Is	Sodium/potassium-transporting ATPase subunit alpha-1;Potassium-transporting ATPase alpha chain 2;Potassium-transporting ATPase alpha chain 1;Sodium/potassium-transporting ATPase subunit alpha-4;Sodium/potassium-transporting ATPase subunit alpha-2;Sodium/potassium-transporting ATPase subunit alpha-3	ATP1A1	112.89	1	0	0	0	0	0	0	0	0	0	0	0	0	0	0	0		3154200	0	0	0	0	0	0	0	0	0	0	0	0	0	0	0
P25705	>sp|P25705|ATPA_HUMAN ATP synthase subunit alpha, mitochondrial OS=Homo sapiens GN=ATP5A1 PE=1 SV=1;>sp|P25705-2|ATPA_HUMAN Isoform 2 of ATP synthase subunit alpha, mitochondrial OS=Homo sapiens GN=ATP5A1;>tr|K7ENP3|K7ENP3_HUMAN ATP synthase subunit alpha	ATP synthase subunit alpha, mitochondrial	ATP5A1	59.75	39	12043000000	11225000000	13035000000	7926300000	9924600000	6474100000	4760700000	4894900000	5374800000	7573900000	7097300000	5769500000	16184000000	14631000000	16920000000		4026400000	26397000	23783000	29647000	62822000	71356000	54768000	58787000	53366000	56457000	24630000	30653000	26395000	84375000	86056000	82983000
P06576	>sp|P06576|ATPB_HUMAN ATP synthase subunit beta, mitochondrial OS=Homo sapiens GN=ATP5B PE=1 SV=3;>tr|F8VPV9|F8VPV9_HUMAN ATP synthase subunit beta OS=Homo sapiens GN=ATP5B PE=2 SV=1;>tr|H0YH81|H0YH81_HUMAN ATP synthase subunit beta (Fragment) OS=Homo sapi	ATP synthase subunit beta, mitochondrial;ATP synthase subunit beta	ATP5B	56.559	22	2800000000	3224300000	3390200000	1908200000	1175700000	2005600000	707720000	1794900000	1697800000	1533500000	1281900000	999500000	3588400000	3381200000	4226100000		1141400000	7694200	5698700	8034900	15403000	8699700	11084000	8939200	11427000	16690000	7569000	5526300	7040300	10684000	18239000	8770200
P36542	>sp|P36542|ATPG_HUMAN ATP synthase subunit gamma, mitochondrial OS=Homo sapiens GN=ATP5C1 PE=1 SV=1;>sp|P36542-2|ATPG_HUMAN Isoform Heart of ATP synthase subunit gamma, mitochondrial OS=Homo sapiens GN=ATP5C1;>tr|B4DL14|B4DL14_HUMAN ATP synthase subunit ga	ATP synthase subunit gamma, mitochondrial;ATP synthase gamma chain	ATP5C1	32.996	10	188380000	268430000	123840000	60208000	116920000	125030000	137200000	201720000	193440000	122970000	164850000	144050000	665880000	351300000	512510000		420510000	1338600	584610	692570	1122800	4235300	88336	8627300	5804400	7542300	1601400	3110900	1771100	4286700	7044000	7464100
I3L448	>tr|I3L448|I3L448_HUMAN ATP synthase mitochondrial F1 complex assembly factor 1 OS=Homo sapiens GN=ATPAF1 PE=2 SV=1;>sp|Q5TC12|ATPF1_HUMAN ATP synthase mitochondrial F1 complex assembly factor 1 OS=Homo sapiens GN=ATPAF1 PE=1 SV=1;>tr|A8MRA7|A8MRA7_HUMAN A	ATP synthase mitochondrial F1 complex assembly factor 1	ATPAF1	38.861	1	0	0	0	0	0	0	0	0	0	0	0	0	3071600	0	3484900		4679500	0	0	0	0	0	0	0	0	0	0	0	0	69868	0	77872
Q9UII2	>sp|Q9UII2|ATIF1_HUMAN ATPase inhibitor, mitochondrial OS=Homo sapiens GN=ATPIF1 PE=1 SV=1	ATPase inhibitor, mitochondrial	ATPIF1	12.249	2	27262000	37943000	21146000	77878000	70557000	96810000	126760000	87160000	118700000	87001000	120640000	130340000	54206000	98084000	74074000		206750000	71412	85540	55610	898770	942830	689410	6361600	4970100	4856000	2730900	1920500	2790000	403730	766260	484930
Q13535	>sp|Q13535|ATR_HUMAN Serine/threonine-protein kinase ATR OS=Homo sapiens GN=ATR PE=1 SV=3;>sp|Q13535-3|ATR_HUMAN Isoform 3 of Serine/threonine-protein kinase ATR OS=Homo sapiens GN=ATR;>sp|Q13535-2|ATR_HUMAN Isoform 2 of Serine/threonine-protein kinase ATR	Serine/threonine-protein kinase ATR	ATR	301.36	7	49372000	0	40482000	0	0	0	161440000	48151000	0	61158000	33007000	48063000	119580000	48932000	249250000		7620300	7532.4	0	5686.1	0	0	0	720130	380280	0	16365	9861.3	27123	845240	22948	22779
P46100	>sp|P46100|ATRX_HUMAN Transcriptional regulator ATRX OS=Homo sapiens GN=ATRX PE=1 SV=5;>sp|P46100-4|ATRX_HUMAN Isoform 3 of Transcriptional regulator ATRX OS=Homo sapiens GN=ATRX;>sp|P46100-3|ATRX_HUMAN Isoform 2 of Transcriptional regulator ATRX OS=Homo s	Transcriptional regulator ATRX	ATRX	282.58	6	14143000	15947000	0	12720000	19878000	0	65016000	68861000	462230000	28719000	24337000	14474000	0	0	0		5902400	6326.5	6809	0	7588.5	33104	0	925600	968280	1470600	48375	37221	24840	0	0	0
Q9UBB4	>sp|Q9UBB4|ATX10_HUMAN Ataxin-10 OS=Homo sapiens GN=ATXN10 PE=1 SV=1;>sp|Q9UBB4-2|ATX10_HUMAN Isoform 2 of Ataxin-10 OS=Homo sapiens GN=ATXN10	Ataxin-10	ATXN10	53.488	8	93135000	81491000	85610000	45278000	126370000	104190000	0	137010000	197380000	38750000	174330000	6980900	465310000	199630000	399840000		124040000	278810	831000	1427100	146720	2346000	2087500	0	2107800	468480	49622	1610600	15250	1339300	1722800	1071200
Q8WWM7	>sp|Q8WWM7-3|ATX2L_HUMAN Isoform 3 of Ataxin-2-like protein OS=Homo sapiens GN=ATXN2L;>sp|Q8WWM7|ATX2L_HUMAN Ataxin-2-like protein OS=Homo sapiens GN=ATXN2L PE=1 SV=2;>tr|H3BUF6|H3BUF6_HUMAN Ataxin-2-like protein OS=Homo sapiens GN=ATXN2L PE=2 SV=1;>sp|Q8W	Ataxin-2-like protein	ATXN2L	115.58	3	0	0	0	0	8076100	12552000	0	0	0	0	0	0	0	0	58191000		5116700	0	0	0	0	14909	26872	0	0	0	0	0	0	0	0	126300
J9JID1	>tr|J9JID1|J9JID1_HUMAN Aurora kinase B OS=Homo sapiens GN=AURKB PE=2 SV=1;>sp|Q96GD4|AURKB_HUMAN Aurora kinase B OS=Homo sapiens GN=AURKB PE=1 SV=3;>sp|Q96GD4-2|AURKB_HUMAN Isoform 2 of Aurora kinase B OS=Homo sapiens GN=AURKB;>sp|Q96GD4-4|AURKB_HUMAN Iso	Aurora kinase B	AURKB	39.466	3	0	0	0	19905000	23255000	0	0	28935000	0	24427000	0	24678000	59003000	42182000	50035000		18745000	0	0	0	36535	445540	0	0	296400	0	143990	0	141980	594730	341650	402820
Q8WXX7	>sp|Q8WXX7|AUTS2_HUMAN Autism susceptibility gene 2 protein OS=Homo sapiens GN=AUTS2 PE=1 SV=1;>sp|Q8WXX7-2|AUTS2_HUMAN Isoform Short of Autism susceptibility gene 2 protein OS=Homo sapiens GN=AUTS2;>sp|Q8WXX7-3|AUTS2_HUMAN Isoform 3 of Autism susceptibili	Autism susceptibility gene 2 protein	AUTS2	138.98	6	0	0	0	0	0	0	0	0	0	0	0	0	528550000	736340000	406740000		11156000	0	0	0	0	0	0	0	0	0	0	0	0	2755000	3710400	3794800
Q9UPN4	>sp|Q9UPN4|AZI1_HUMAN 5-azacytidine-induced protein 1 OS=Homo sapiens GN=AZI1 PE=1 SV=3;>sp|Q9UPN4-2|AZI1_HUMAN Isoform 2 of 5-azacytidine-induced protein 1 OS=Homo sapiens GN=AZI1;>tr|I3L2J8|I3L2J8_HUMAN 5-azacytidine-induced protein 1 OS=Homo sapiens GN=	5-azacytidine-induced protein 1	AZI1	122.15	7	0	0	0	0	132390000	0	273970000	161330000	203860000	194310000	166710000	171540000	0	0	0		12719000	0	0	0	0	280290	0	3474300	2388300	2752300	99650	130090	91975	0	0	0
O14867	>sp|O14867|BACH1_HUMAN Transcription regulator protein BACH1 OS=Homo sapiens GN=BACH1 PE=1 SV=2;>tr|H7C4B6|H7C4B6_HUMAN Transcription regulator protein BACH1 (Fragment) OS=Homo sapiens GN=BACH1 PE=4 SV=1	Transcription regulator protein BACH1	BACH1	81.957	5	2954100000	57833000	2789100000	0	283640000	159950000	0	266320000	223690000	800010000	847930000	589000000	0	0	357810000		74939000	1940600	12030	1836400	0	415190	709540	0	545790	427810	3629600	3692600	2924000	0	0	358810
O95816	>sp|O95816|BAG2_HUMAN BAG family molecular chaperone regulator 2 OS=Homo sapiens GN=BAG2 PE=1 SV=1	BAG family molecular chaperone regulator 2	BAG2	23.772	2	97810000	0	0	334850000	97922000	261060000	1179400000	912400000	911050000	1320300000	457170000	868730000	2832700000	2637700000	2484200000		443260000	127640	0	0	1038000	1675900	1071300	24395000	20474000	21941000	12951000	9648700	11866000	42734000	44142000	35080000
P46379	>sp|P46379-3|BAG6_HUMAN Isoform 3 of Large proline-rich protein BAG6 OS=Homo sapiens GN=BAG6;>sp|P46379|BAG6_HUMAN Large proline-rich protein BAG6 OS=Homo sapiens GN=BAG6 PE=1 SV=2;>tr|B0UX83|B0UX83_HUMAN HLA-B associated transcript 3, isoform CRA_a OS=Hom	Large proline-rich protein BAG6	BAG6	122.34	5	0	0	0	0	0	215240000	338510000	316230000	332590000	2144700000	270810000	242520000	0	0	0		31879000	0	0	0	0	0	255220	232720	195640	203970	1824300	1272500	1449100	0	0	0
Q9UHR4	>sp|Q9UHR4|BI2L1_HUMAN Brain-specific angiogenesis inhibitor 1-associated protein 2-like protein 1 OS=Homo sapiens GN=BAIAP2L1 PE=1 SV=2	Brain-specific angiogenesis inhibitor 1-associated protein 2-like protein 1	BAIAP2L1	56.882	4	37601000	49006000	53358000	69304000	17032000	20133000	0	0	0	0	0	25146000	0	0	84562000		28370000	224200	23463	33410	493640	97437	104250	0	0	0	0	0	30884	0	0	545630
Q99728	>sp|Q99728|BARD1_HUMAN BRCA1-associated RING domain protein 1 OS=Homo sapiens GN=BARD1 PE=1 SV=2	BRCA1-associated RING domain protein 1	BARD1	86.647	1	0	0	0	66926000	118350000	79483000	0	0	0	27786000	0	0	0	0	0		1178700	0	0	0	185940	394940	563600	0	0	0	34203	0	0	0	0	0
Q9NRL2	>sp|Q9NRL2|BAZ1A_HUMAN Bromodomain adjacent to zinc finger domain protein 1A OS=Homo sapiens GN=BAZ1A PE=1 SV=2;>sp|Q9NRL2-2|BAZ1A_HUMAN Isoform 2 of Bromodomain adjacent to zinc finger domain protein 1A OS=Homo sapiens GN=BAZ1A	Bromodomain adjacent to zinc finger domain protein 1A	BAZ1A	178.7	1	0	0	0	0	0	12875000	0	0	0	73902000	139780000	0	0	0	0		3892800	0	0	0	0	0	32169	0	0	0	311860	279830	0	0	0	0
Q9UIF9	>sp|Q9UIF9|BAZ2A_HUMAN Bromodomain adjacent to zinc finger domain protein 2A OS=Homo sapiens GN=BAZ2A PE=1 SV=4;>tr|F8VU39|F8VU39_HUMAN Bromodomain adjacent to zinc finger domain protein 2A OS=Homo sapiens GN=BAZ2A PE=2 SV=1;>sp|Q9UIF9-3|BAZ2A_HUMAN Isofor	Bromodomain adjacent to zinc finger domain protein 2A	BAZ2A	211.2	16	48338000	155800000	40327000	0	86924000	44975000	149630000	146750000	132120000	78003000	96722000	93308000	106730000	11745000	53029000		54440000	12782	112410	53398	0	69867	218050	1602800	1633100	1055300	291080	140590	178560	366620	46368	146250
Q05GC8	>tr|Q05GC8|Q05GC8_HUMAN Breast cancer anti-estrogen resistance 2 OS=Homo sapiens GN=BCAR2 PE=2 SV=1;>sp|Q96PN7|TREF1_HUMAN Transcriptional-regulating factor 1 OS=Homo sapiens GN=TRERF1 PE=1 SV=1;>sp|Q96PN7-5|TREF1_HUMAN Isoform 5 of Transcriptional-regulat	Transcriptional-regulating factor 1	BCAR2	134.31	4	121650000	119640000	102130000	40981000	54087000	47822000	38544000	45818000	43730000	17810000	18150000	17210000	52903000	22626000	34246000		13072000	165480	117960	114730	229410	292580	174610	267330	301430	299650	83167	75337	71188	173770	506610	160200
O75934	>sp|O75934|SPF27_HUMAN Pre-mRNA-splicing factor SPF27 OS=Homo sapiens GN=BCAS2 PE=1 SV=1	Pre-mRNA-splicing factor SPF27	BCAS2	26.131	11	464990000	333100000	458400000	3370300000	4608800000	2932700000	497240000	791620000	400370000	7863700000	9380700000	6996400000	141820000	73352000	60258000		1753800000	4612200	1537700	4112500	61043000	66939000	53827000	33984000	33983000	36184000	80089000	100950000	63865000	757190	3060400	2612100
Q9P287	>sp|Q9P287-2|BCCIP_HUMAN Isoform 2 of BRCA2 and CDKN1A-interacting protein OS=Homo sapiens GN=BCCIP;>sp|Q9P287|BCCIP_HUMAN BRCA2 and CDKN1A-interacting protein OS=Homo sapiens GN=BCCIP PE=1 SV=1;>sp|Q9P287-3|BCCIP_HUMAN Isoform 3 of BRCA2 and CDKN1A-intera	BRCA2 and CDKN1A-interacting protein	BCCIP	36.214	2	1567900000	112850000	1454200000	93189000	204110000	28604000	126040000	105090000	46966000	647210000	1142600000	1230200000	56937000	68081000	66564000		179160000	3594200	477740	3389500	1516800	2884500	542920	3934500	2974500	1211600	5373200	6302800	6348500	738890	1007900	824270
P21953	>sp|P21953|ODBB_HUMAN 2-oxoisovalerate dehydrogenase subunit beta, mitochondrial OS=Homo sapiens GN=BCKDHB PE=1 SV=2;>tr|Q5T2J3|Q5T2J3_HUMAN 2-oxoisovalerate dehydrogenase subunit beta, mitochondrial OS=Homo sapiens GN=BCKDHB PE=2 SV=1	2-oxoisovalerate dehydrogenase subunit beta, mitochondrial	BCKDHB	43.122	2	0	0	20128000	0	16400000	13546000	6092100	13070000	6996500	9055400	7204100	0	11230000	23502000	25733000		20969000	0	0	158330	0	174460	141720	195730	498510	211220	30804	21983	0	327280	956660	951590
Q9H165	>sp|Q9H165|BC11A_HUMAN B-cell lymphoma/leukemia 11A OS=Homo sapiens GN=BCL11A PE=1 SV=2;>sp|Q9H165-6|BC11A_HUMAN Isoform 6 of B-cell lymphoma/leukemia 11A OS=Homo sapiens GN=BCL11A;>sp|Q9H165-4|BC11A_HUMAN Isoform 4 of B-cell lymphoma/leukemia 11A OS=Homo	B-cell lymphoma/leukemia 11A	BCL11A	91.196	2	0	0	0	0	0	0	177630000	173550000	168950000	0	0	0	0	0	0		4786200	0	0	0	0	0	0	1879100	1491600	1415400	0	0	0	0	0	0
Q4VC05	>sp|Q4VC05-2|BCL7A_HUMAN Isoform 2 of B-cell CLL/lymphoma 7 protein family member A OS=Homo sapiens GN=BCL7A;>sp|Q4VC05|BCL7A_HUMAN B-cell CLL/lymphoma 7 protein family member A OS=Homo sapiens GN=BCL7A PE=1 SV=1;>sp|Q9BQE9|BCL7B_HUMAN B-cell CLL/lymphoma	B-cell CLL/lymphoma 7 protein family member A;B-cell CLL/lymphoma 7 protein family member B	BCL7A	25.029	3	193560000	0	360580000	143560000	78079000	104820000	481640000	262900000	207780000	101850000	218230000	272900000	124880000	0	0		158270000	165410	0	2648700	1883600	122410	205230	14910000	12303000	7490700	2025200	4876400	14293000	1530600	0	0
Q9NYF8	>sp|Q9NYF8|BCLF1_HUMAN Bcl-2-associated transcription factor 1 OS=Homo sapiens GN=BCLAF1 PE=1 SV=2;>sp|Q9NYF8-2|BCLF1_HUMAN Isoform 2 of Bcl-2-associated transcription factor 1 OS=Homo sapiens GN=BCLAF1;>tr|E9PK91|E9PK91_HUMAN Bcl-2-associated transcriptio	Bcl-2-associated transcription factor 1	BCLAF1	106.12	28	5029400000	4953200000	5541200000	15146000000	18952000000	12424000000	3535300000	3805000000	3857900000	5755000000	6308700000	6135500000	1825700000	1695900000	1751000000		2074500000	8170300	6849400	8768600	79389000	95995000	71817000	37885000	34672000	40763000	27415000	32913000	31184000	11377000	12739000	11340000
Q6W2J9	>sp|Q6W2J9|BCOR_HUMAN BCL-6 corepressor OS=Homo sapiens GN=BCOR PE=1 SV=1;>sp|Q6W2J9-2|BCOR_HUMAN Isoform 2 of BCL-6 corepressor OS=Homo sapiens GN=BCOR;>sp|Q6W2J9-4|BCOR_HUMAN Isoform 4 of BCL-6 corepressor OS=Homo sapiens GN=BCOR;>tr|H7BYY2|H7BYY2_HUMAN	BCL-6 corepressor	BCOR	192.19	91	649350000	568900000	680050000	113580000000	109800000000	68531000000	119160000	27458000	810900000	524600000	467250000	559870000	79327000000	87248000000	86087000000		2303500000	1672600	1263700	1778600	201540000	220220000	154180000	2886400	614420	2140900	5183900	4984000	4347500	153270000	169140000	143970000
Q5H9F3	>sp|Q5H9F3-3|BCORL_HUMAN Isoform 3 of BCL-6 corepressor-like protein 1 OS=Homo sapiens GN=BCORL1;>sp|Q5H9F3|BCORL_HUMAN BCL-6 corepressor-like protein 1 OS=Homo sapiens GN=BCORL1 PE=1 SV=1;>sp|Q5H9F3-2|BCORL_HUMAN Isoform 2 of BCL-6 corepressor-like protei	BCL-6 corepressor-like protein 1	BCORL1	190.59	42	52281000	41727000	33283000	13420000000	12292000000	5541700000	30374000	6618000	8772200	14322000	74386000	55432000	19673000000	20054000000	20198000000		235200000	293500	47663	31059	26260000	30880000	28132000	202720	23450	32511	6262.6	218630	68055	44389000	45003000	43637000
A6H8Y1	>sp|A6H8Y1|BDP1_HUMAN Transcription factor TFIIIB component B homolog OS=Homo sapiens GN=BDP1 PE=1 SV=3;>sp|A6H8Y1-6|BDP1_HUMAN Isoform 6 of Transcription factor TFIIIB component B homolog OS=Homo sapiens GN=BDP1;>sp|A6H8Y1-7|BDP1_HUMAN Isoform 7 of Tr	Transcription factor TFIIIB component B homolog	BDP1	293.88	5	60214000	0	0	0	0	0	0	0	0	47624000	0	0	0	0	0		14785000	9366.9	220990	221270	903360	1709600	2604100	0	0	0	4755.9	0	0	0	0	0
Q5T5X7	>sp|Q5T5X7|BEND3_HUMAN BEN domain-containing protein 3 OS=Homo sapiens GN=BEND3 PE=1 SV=1	BEN domain-containing protein 3	BEND3	94.474	32	125850000	58970000	134220000	25100000	46383000	82435000	720490000	543660000	435220000	106830000	168230000	124870000	123040000	120180000	109860000		369950000	377500	282130	560160	464700	320800	5968900	3684100	2746500	2762100	329700	1187200	1156400	471390	843020	436420
Q8N7W2	>sp|Q8N7W2|BEND7_HUMAN BEN domain-containing protein 7 OS=Homo sapiens GN=BEND7 PE=1 SV=2;>sp|Q8N7W2-3|BEND7_HUMAN Isoform 3 of BEN domain-containing protein 7 OS=Homo sapiens GN=BEND7;>tr|E5RFC0|E5RFC0_HUMAN BEN domain-containing protein 7 OS=Homo sapiens	BEN domain-containing protein 7	BEND7	57.549	6	0	0	0	21727000	42512000	23577000	0	0	0	3510600000	1258200000	2163200000	0	0	0		71584000	0	0	0	117360	63262	253380	0	0	0	11897000	14751000	10193000	0	0	0
O00499	>sp|O00499-2|BIN1_HUMAN Isoform IIB of Myc box-dependent-interacting protein 1 OS=Homo sapiens GN=BIN1;>sp|O00499-11|BIN1_HUMAN Isoform BIN1+12A of Myc box-dependent-interacting protein 1 OS=Homo sapiens GN=BIN1;>sp|O00499-6|BIN1_HUMAN Isoform II2 of Myc b	Myc box-dependent-interacting protein 1	BIN1	56.498	10	31862000	26679000	23419000	12503000	26356000	15412000	9320600	2631800	31891000	20320000	31156000	37529000	0	5929200	0		168010000	195210	194330	196180	198610	392970	111120	191020	26384	1616200	253030	673490	582650	0	48388	0
P54132	>sp|P54132|BLM_HUMAN Bloom syndrome protein OS=Homo sapiens GN=BLM PE=1 SV=1;>tr|H0YNU5|H0YNU5_HUMAN Bloom syndrome protein OS=Homo sapiens GN=BLM PE=2 SV=1	Bloom syndrome protein	BLM	159	1	5845300	5180400	6802500	1401300000	1380000000	721770000	0	0	0	2052200	0	0	4224800	0	0		10440000	31496	22697	39201	3689200	3807400	2531400	0	0	0	6332	0	0	56126	0	0
R4GMX3	>tr|R4GMX3|R4GMX3_HUMAN Protein COMMD3-BMI1 OS=Homo sapiens GN=COMMD3-BMI1 PE=4 SV=1;>sp|P35226|BMI1_HUMAN Polycomb complex protein BMI-1 OS=Homo sapiens GN=BMI1 PE=1 SV=2;>tr|Q5T8Z4|Q5T8Z4_HUMAN Polycomb complex protein BMI-1 (Fragment) OS=Homo sapiens GN	Polycomb complex protein BMI-1	BMI1	53.293	13	0	0	76667000	39690000	94435000	97293000	1231600000	2227100000	1366000000	42544000000	56289000000	46856000000	16418000000	15244000000	15452000000		1355700000	0	0	108060	1949300	1974700	830080	42796000	31236000	31887000	210670000	250150000	218170000	135590000	148270000	122730000
Q8NFC6	>sp|Q8NFC6|BD1L1_HUMAN Biorientation of chromosomes in cell division protein 1-like 1 OS=Homo sapiens GN=BOD1L1 PE=1 SV=2;>tr|H0Y9Y2|H0Y9Y2_HUMAN Biorientation of chromosomes in cell division protein 1-like 1 (Fragment) OS=Homo sapiens GN=BOD1L1 PE=4 SV=1	Biorientation of chromosomes in cell division protein 1-like 1	BOD1L1	330.46	3	318290000	1500100000	647160000	0	622520000	0	0	0	0	464660000	0	446450000	0	0	0		33171000	121420	2283100	3575700	0	173540	0	0	0	0	45482	0	2245800	0	0	0
Q12830	>sp|Q12830|BPTF_HUMAN Nucleosome-remodeling factor subunit BPTF OS=Homo sapiens GN=BPTF PE=1 SV=3;>sp|Q12830-2|BPTF_HUMAN Isoform 2 of Nucleosome-remodeling factor subunit BPTF OS=Homo sapiens GN=BPTF;>sp|Q12830-4|BPTF_HUMAN Isoform 4 of Nucleosome-remodel	Nucleosome-remodeling factor subunit BPTF	BPTF	338.26	11	58053000	56021000	60875000	0	118420000	0	0	0	0	159150000	157270000	172720000	0	0	68792000		8773000	25065	19759	28023	0	340590	0	0	0	0	158110	143060	74002	0	0	30228
Q6PJG6	>sp|Q6PJG6|BRAT1_HUMAN BRCA1-associated ATM activator 1 OS=Homo sapiens GN=BRAT1 PE=1 SV=2;>sp|Q6PJG6-3|BRAT1_HUMAN Isoform 3 of BRCA1-associated ATM activator 1 OS=Homo sapiens GN=BRAT1	BRCA1-associated ATM activator 1	BRAT1	88.118	5	31735000	0	0	0	12179000	26669000	0	0	13694000	0	0	0	0	0	0		4430500	87407	0	0	0	55048	286550	0	0	27871	0	0	0	0	0	0
O60885	>sp|O60885|BRD4_HUMAN Bromodomain-containing protein 4 OS=Homo sapiens GN=BRD4 PE=1 SV=2;>sp|O60885-3|BRD4_HUMAN Isoform B of Bromodomain-containing protein 4 OS=Homo sapiens GN=BRD4;>sp|Q15059|BRD3_HUMAN Bromodomain-containing protein 3 OS=Homo sapiens GN	Bromodomain-containing protein 4;Bromodomain-containing protein 3	BRD4	152.22	2	0	57570000	43950000	77518000	159060000	140390000	75994000	89858000	60103000	104190000	107920000	86034000	95666000	85986000	0		22675000	0	37883	34074	496450	415660	355570	338570	410540	260090	282990	124010	199950	378360	343570	0
Q9NPI1	>sp|Q9NPI1|BRD7_HUMAN Bromodomain-containing protein 7 OS=Homo sapiens GN=BRD7 PE=1 SV=1;>sp|Q9NPI1-2|BRD7_HUMAN Isoform 2 of Bromodomain-containing protein 7 OS=Homo sapiens GN=BRD7	Bromodomain-containing protein 7	BRD7	74.138	19	95719000	126920000	128120000	13429000	2382200	23174000	6952300000	5928400000	7118300000	3719300	14367000	19753000	4081100	31234000	5251200		207980000	1635000	2396100	2452100	268780	19781	207780	63427000	61149000	61307000	123480	90356	402420	88761	1688100	32343
J3KQ12	>tr|J3KQ12|J3KQ12_HUMAN HCG2020143, isoform CRA_b OS=Homo sapiens GN=BSCL2 PE=2 SV=1;>sp|Q96G97-4|BSCL2_HUMAN Isoform 3 of Seipin OS=Homo sapiens GN=BSCL2;>sp|Q96G97|BSCL2_HUMAN Seipin OS=Homo sapiens GN=BSCL2 PE=1 SV=3	Seipin	BSCL2	51.286	4	57989000	0	53112000	88491000	0	0	87772000	171640000	0	0	0	0	0	0	0		90341000	81800	0	69768	868900	0	0	1159000	4080200	0	0	0	0	0	0	0
P35613	>sp|P35613|BASI_HUMAN Basigin OS=Homo sapiens GN=BSG PE=1 SV=2;>sp|P35613-2|BASI_HUMAN Isoform 2 of Basigin OS=Homo sapiens GN=BSG;>sp|P35613-4|BASI_HUMAN Isoform 4 of Basigin OS=Homo sapiens GN=BSG;>sp|P35613-3|BASI_HUMAN Isoform 3 of Basigin OS=Homo sapi	Basigin	BSG	42.2	2	33714000	108490000	110630000	0	0	0	10664000	0	0	5381900	10300000	15248000	10557000	12283000	0		32968000	393420	283330	347010	0	0	0	611410	0	0	35318	340940	380280	268310	361680	0
O14981	>sp|O14981|BTAF1_HUMAN TATA-binding protein-associated factor 172 OS=Homo sapiens GN=BTAF1 PE=1 SV=2	TATA-binding protein-associated factor 172	BTAF1	206.89	3	0	0	0	0	0	0	0	0	0	0	0	0	0	0	0		788190	0	0	0	0	0	0	0	0	0	0	0	0	0	0	0
Q9BX70	>sp|Q9BX70|BTBD2_HUMAN BTB/POZ domain-containing protein 2 OS=Homo sapiens GN=BTBD2 PE=1 SV=1;>tr|K7ENV9|K7ENV9_HUMAN BTB/POZ domain-containing protein 2 (Fragment) OS=Homo sapiens GN=BTBD2 PE=4 SV=1	BTB/POZ domain-containing protein 2	BTBD2	55.931	3	0	0	0	0	157010000	139010000	0	0	0	0	0	0	0	0	0		24453000	0	0	0	0	1009200	791950	0	0	0	0	0	0	0	0	0
Q9Y297	>sp|Q9Y297|FBW1A_HUMAN F-box/WD repeat-containing protein 1A OS=Homo sapiens GN=BTRC PE=1 SV=1;>sp|Q9Y297-2|FBW1A_HUMAN Isoform 2 of F-box/WD repeat-containing protein 1A OS=Homo sapiens GN=BTRC;>tr|Q68DS0|Q68DS0_HUMAN F-box/WD repeat-containing protein 1A	F-box/WD repeat-containing protein 1A	BTRC	68.866	1	0	9732100	0	0	0	3718000	4011100	4191300	3277000	5161700	0	0	5912500	0	4845200		2645800	0	48702	0	0	0	9529.1	109140	106530	74796	39087	0	0	81326	0	58741
O43684	>sp|O43684|BUB3_HUMAN Mitotic checkpoint protein BUB3 OS=Homo sapiens GN=BUB3 PE=1 SV=1;>sp|O43684-2|BUB3_HUMAN Isoform 2 of Mitotic checkpoint protein BUB3 OS=Homo sapiens GN=BUB3;>tr|J3QT28|J3QT28_HUMAN Mitotic checkpoint protein BUB3 (Fragment) OS=Homo	Mitotic checkpoint protein BUB3	BUB3	37.154	3	0	0	0	642320000	924090000	179550000	0	42960000	74675000	33911000	0	0	0	0	83856000		53440000	0	0	0	7585400	9632900	4520300	0	2114500	2444300	109400	0	0	0	0	1356200
Q9BRD0	>sp|Q9BRD0|BUD13_HUMAN BUD13 homolog OS=Homo sapiens GN=BUD13 PE=1 SV=1;>sp|Q9BRD0-2|BUD13_HUMAN Isoform 2 of BUD13 homolog OS=Homo sapiens GN=BUD13;>tr|H7C462|H7C462_HUMAN BUD13 homolog (Fragment) OS=Homo sapiens GN=BUD13 PE=4 SV=1	BUD13 homolog	BUD13	70.52	2	0	42350000	25823000	20710000	58063000	54305000	0	30310000	21668000	37683000	45779000	50596000	0	0	0		16145000	0	86960	49733	160250	496030	440470	0	354120	208650	263670	304290	352630	0	0	0
P41223	>sp|P41223|BUD31_HUMAN Protein BUD31 homolog OS=Homo sapiens GN=BUD31 PE=1 SV=2;>tr|C9JNV2|C9JNV2_HUMAN Protein BUD31 homolog OS=Homo sapiens GN=BUD31 PE=2 SV=1;>tr|C9JCD9|C9JCD9_HUMAN Protein BUD31 homolog OS=Homo sapiens GN=BUD31 PE=2 SV=1	Protein BUD31 homolog	BUD31	17	10	209040000	216070000	122520000	1098300000	905120000	776760000	166360000	201420000	158460000	2036600000	1889800000	1915600000	56963000	44247000	49767000		795370000	1734800	1689500	1943900	25837000	26788000	20946000	8232000	6338200	7815600	45741000	40274000	41968000	651040	563110	922560
Q13895	>sp|Q13895|BYST_HUMAN Bystin OS=Homo sapiens GN=BYSL PE=1 SV=3;>tr|H7BY94|H7BY94_HUMAN Bystin (Fragment) OS=Homo sapiens GN=BYSL PE=4 SV=1	Bystin	BYSL	49.601	4	20146000	0	12394000	55544000	6659700	4837500	28993000	36103000	40484000	58880000	23656000	55951000	86751000	65394000	49317000		29301000	63598	0	33650	927490	692560	541740	501990	573750	338090	240230	172430	247730	358620	303850	192020
Q7L1Q6	>sp|Q7L1Q6-3|BZW1_HUMAN Isoform 3 of Basic leucine zipper and W2 domain-containing protein 1 OS=Homo sapiens GN=BZW1;>sp|Q7L1Q6-4|BZW1_HUMAN Isoform 4 of Basic leucine zipper and W2 domain-containing protein 1 OS=Homo sapiens GN=BZW1;>sp|Q7L1Q6|BZW1_HUMAN	Basic leucine zipper and W2 domain-containing protein 1	BZW1	51.281	7	154060000	68397000	110490000	0	0	0	0	0	0	59277000	74021000	0	0	250720000	0		64372000	828240	300180	761610	0	0	0	0	0	0	107730	164520	0	0	510530	0
Q9Y6E2	>sp|Q9Y6E2|BZW2_HUMAN Basic leucine zipper and W2 domain-containing protein 2 OS=Homo sapiens GN=BZW2 PE=1 SV=1;>tr|E7ETZ4|E7ETZ4_HUMAN Basic leucine zipper and W2 domain-containing protein 2 (Fragment) OS=Homo sapiens GN=BZW2 PE=2 SV=1;>tr|B5MCH7|B5MCH7_H	Basic leucine zipper and W2 domain-containing protein 2	BZW2	48.162	2	29009000	37656000	34449000	0	0	0	0	0	0	0	0	0	0	20393000	0		6491000	61467	76955	80880	0	0	0	0	0	0	0	0	0	0	111870	0
A6NCD4	>sp|A6NCD4|CJ131_HUMAN Uncharacterized protein C10orf131 OS=Homo sapiens GN=C10orf131 PE=2 SV=3	Uncharacterized protein C10orf131	C10orf131	29.615	1	0	0	0	0	156250000	0	0	0	0	0	0	0	0	35191000	0		60821000	0	0	0	0	3547100	0	0	0	0	0	0	0	0	1127300	0
B7ZKU0	>tr|B7ZKU0|B7ZKU0_HUMAN C11orf30 protein OS=Homo sapiens GN=C11orf30 PE=2 SV=1;>tr|B7ZKU2|B7ZKU2_HUMAN C11orf30 protein OS=Homo sapiens GN=C11orf30 PE=2 SV=1;>tr|Q17RM7|Q17RM7_HUMAN Chromosome 11 open reading frame 30 OS=Homo sapiens GN=C11orf30 PE=2 SV=1;	Protein EMSY	C11orf30	143.19	2	0	0	0	0	39146000	0	0	0	0	0	0	0	0	41737000	0		1165200	0	0	0	0	85632	0	0	0	0	0	0	0	0	113480	0
Q9HB07	>sp|Q9HB07|MYG1_HUMAN UPF0160 protein MYG1, mitochondrial OS=Homo sapiens GN=C12orf10 PE=1 SV=2;>tr|F8VQQ3|F8VQQ3_HUMAN UPF0160 protein MYG1, mitochondrial OS=Homo sapiens GN=C12orf10 PE=2 SV=1;>tr|F8VR84|F8VR84_HUMAN UPF0160 protein MYG1, mitochondrial OS	UPF0160 protein MYG1, mitochondrial	C12orf10	42.449	11	43950000	40511000	54787000	29835000	28675000	22860000	0	0	0	0	0	21993000	18977000	0	0		791040000	104900	80751	137940	98999	1329700	984040	0	0	0	0	0	591130	495640	0	0
Q9HCM1	>sp|Q9HCM1|K1551_HUMAN Uncharacterized protein KIAA1551 OS=Homo sapiens GN=KIAA1551 PE=1 SV=3;>tr|J3KPI3|J3KPI3_HUMAN Uncharacterized protein KIAA1551 (Fragment) OS=Homo sapiens GN=KIAA1551 PE=2 SV=1	Uncharacterized protein C12orf35	C12orf35	194.86	11	0	0	21416000	40928000	18676000	41690000	18771000	50001000	27700000	25365000	16754000	47836000	25196000	66192000	0		17927000	0	0	34668	184430	797890	579780	42840	348220	59970	15462	9034	85174	318000	326550	0
Q9Y224	>sp|Q9Y224|CN166_HUMAN UPF0568 protein C14orf166 OS=Homo sapiens GN=C14orf166 PE=1 SV=1	UPF0568 protein C14orf166	C14orf166	28.068	5	158140000	97820000	27362000	52509000	61990000	27498000	240310000	181940000	201260000	78594000	79386000	63790000	95156000	0	100390000		129960000	207060	221010	96259	84842	910900	1006600	6721500	6340500	6369600	933610	961940	1066700	758510	0	1551000
Q9H972	>sp|Q9H972|CN093_HUMAN Uncharacterized protein C14orf93 OS=Homo sapiens GN=C14orf93 PE=2 SV=1;>sp|Q9H972-2|CN093_HUMAN Isoform 2 of Uncharacterized protein C14orf93 OS=Homo sapiens GN=C14orf93	Uncharacterized protein C14orf93	C14orf93	58.696	1	0	0	0	0	0	0	0	0	0	0	0	0	0	0	0		671250	0	0	0	0	0	0	0	0	0	0	0	0	0	0	0
Q9Y2V0	>sp|Q9Y2V0|CO041_HUMAN Uncharacterized protein C15orf41 OS=Homo sapiens GN=C15orf41 PE=2 SV=2;>tr|H3BS01|H3BS01_HUMAN Uncharacterized protein C15orf41 OS=Homo sapiens GN=C15orf41 PE=2 SV=1;>sp|Q9Y2V0-2|CO041_HUMAN Isoform 2 of Uncharacterized protein C15or	Uncharacterized protein C15orf41	C15orf41	32.264	6	0	0	0	0	0	0	0	0	0	0	0	0	0	0	0		126810000	0	0	0	0	0	0	0	0	0	0	0	0	0	0	0
B4DJL6	>tr|B4DJL6|B4DJL6_HUMAN cDNA FLJ55475 OS=Homo sapiens GN=VWA9 PE=2 SV=1;>sp|Q96SY0|VWA9_HUMAN von Willebrand factor A domain-containing protein 9 OS=Homo sapiens GN=VWA9 PE=1 SV=2;>tr|B4DVT3|B4DVT3_HUMAN cDNA FLJ50705 OS=Homo sapiens GN=VWA9 PE=2 SV=1;>tr|	UPF0464 protein C15orf44	C15orf44	61.345	4	1103400000	1498400000	2636900000	2949800000	2726400000	6364700000	7239800000	7754300000	5622600000	6390400000	4494500000	5559200000	16891000000	12732000000	9397600000		1558400000	859570	236730	27397	26975000	24823000	20826000	38064000	31590000	28984000	29760000	31800000	27672000	33923000	30488000	26580000
Q9Y6A4	>sp|Q9Y6A4|CP080_HUMAN UPF0468 protein C16orf80 OS=Homo sapiens GN=C16orf80 PE=1 SV=1;>tr|H3BPA3|H3BPA3_HUMAN UPF0468 protein C16orf80 (Fragment) OS=Homo sapiens GN=C16orf80 PE=2 SV=1	UPF0468 protein C16orf80	C16orf80	22.774	6	0	0	0	6700500	61865000	38941000	0	0	0	15679000	14659000	13815000	0	0	0		169640000	0	0	0	134200	1215500	414470	0	0	0	161040	241870	187220	0	0	0
Q1ED39	>sp|Q1ED39|KNOP1_HUMAN Lysine-rich nucleolar protein 1 OS=Homo sapiens GN=KNOP1 PE=1 SV=1;>tr|H3BPL4|H3BPL4_HUMAN Lysine-rich nucleolar protein 1 (Fragment) OS=Homo sapiens GN=KNOP1 PE=4 SV=2;>tr|H3BMC9|H3BMC9_HUMAN Lysine-rich nucleolar protein 1 (Fragmen	Protein C16orf88	C16orf88	51.588	2	12970000	67112000	14714000	9663500	10241000	8846000	0	0	0	0	0	0	0	4346600	0		1430800	69715	70621	91236	176540	184750	138010	0	0	0	0	0	0	0	24179	0
Q8N4C9	>sp|Q8N4C9|CQ078_HUMAN Uncharacterized protein C17orf78 OS=Homo sapiens GN=C17orf78 PE=2 SV=2;>sp|Q8N4C9-2|CQ078_HUMAN Isoform 2 of Uncharacterized protein C17orf78 OS=Homo sapiens GN=C17orf78	Uncharacterized protein C17orf78	C17orf78	30.555	1	0	0	0	1552600000	4343200000	2710900000	506420000	356470000	465030000	701640000	568300000	1377000000	204540000	309800000	523580000		402840000	0	0	0	16462000	25038000	35795000	12361000	8687300	10185000	11975000	6087600	14682000	2352400	4071800	5346900
Q53F19	>sp|Q53F19|CQ085_HUMAN Uncharacterized protein C17orf85 OS=Homo sapiens GN=C17orf85 PE=1 SV=2;>sp|Q53F19-2|CQ085_HUMAN Isoform 2 of Uncharacterized protein C17orf85 OS=Homo sapiens GN=C17orf85	Uncharacterized protein C17orf85	C17orf85	70.592	3	0	30446000	0	35074000	38247000	22223000	51916000	52140000	47353000	0	0	0	0	0	0		10760000	0	48703	0	78462	214570	21437	792330	734080	619320	0	0	0	0	0	0
A6NHQ4	>sp|A6NHQ4|CQ096_HUMAN Uncharacterized protein C17orf96 OS=Homo sapiens GN=C17orf96 PE=1 SV=1	Uncharacterized protein C17orf96	C17orf96	39.321	5	221140000	118000000	163380000	0	0	0	0	0	117300000	0	0	125110000	423460000	0	0		102230000	886170	486330	541030	0	0	0	0	0	835560	0	0	72588	1505800	0	0
Q8WUQ7	>sp|Q8WUQ7-2|CATIN_HUMAN Isoform 2 of Cactin OS=Homo sapiens GN=CACTIN;>tr|J3KMW8|J3KMW8_HUMAN Cactin OS=Homo sapiens GN=CACTIN PE=2 SV=1;>sp|Q8WUQ7|CATIN_HUMAN Cactin OS=Homo sapiens GN=CACTIN PE=1 SV=3	Uncharacterized protein C19orf29	C19orf29	107.94	8	0	56926000	63148000	53097000	80639000	87408000	0	72123000	0	1894100000	1120400000	1804800000	0	0	0		51821000	0	81354	120240	622910	943540	1120200	0	878280	0	6369100	5708900	7299900	0	0	0
Q9BQ61	>sp|Q9BQ61|CS043_HUMAN Uncharacterized protein C19orf43 OS=Homo sapiens GN=C19orf43 PE=1 SV=1;>tr|K7EN60|K7EN60_HUMAN Uncharacterized protein C19orf43 OS=Homo sapiens GN=C19orf43 PE=2 SV=1	Uncharacterized protein C19orf43	C19orf43	18.419	2	0	0	0	0	0	0	0	0	0	0	0	0	0	0	0		11746000	0	0	0	0	0	0	0	0	0	0	0	0	0	0	0
Q9UNZ5	>sp|Q9UNZ5|L10K_HUMAN Leydig cell tumor 10 kDa protein homolog OS=Homo sapiens GN=C19orf53 PE=1 SV=1;>tr|K7ESE5|K7ESE5_HUMAN Leydig cell tumor 10 kDa protein homolog OS=Homo sapiens GN=C19orf53 PE=2 SV=1	Leydig cell tumor 10 kDa protein homolog	C19orf53	10.576	4	1400700000	1527300000	1453700000	411770000	451330000	106290000	15937000	14993000	14130000	25053000	34519000	46439000	17095000	24592000	0		258860000	29606000	5132700	9569300	14829000	37411000	29622000	586710	497850	448410	2682600	1488000	1559600	286160	522290	0
A1L170	>sp|A1L170-2|CA226_HUMAN Isoform 2 of Uncharacterized protein C1orf226 OS=Homo sapiens GN=C1orf226;>sp|A1L170|CA226_HUMAN Uncharacterized protein C1orf226 OS=Homo sapiens GN=C1orf226 PE=1 SV=1;>tr|F8W6W0|F8W6W0_HUMAN Uncharacterized protein C1orf226 (Fragm	Uncharacterized protein C1orf226	C1orf226	33.692	4	0	129110000	181330000	0	0	0	0	0	0	332940000	0	0	0	0	0		177540000	0	163690	327240	0	0	0	0	0	0	132530	0	0	0	0	0
Q6IQ49	>sp|Q6IQ49|SDE2_HUMAN Protein SDE2 homolog OS=Homo sapiens GN=SDE2 PE=1 SV=1;>sp|Q6IQ49-2|SDE2_HUMAN Isoform 2 of Protein SDE2 homolog OS=Homo sapiens GN=SDE2;>sp|Q6IQ49-3|SDE2_HUMAN Isoform 3 of Protein SDE2 homolog OS=Homo sapiens GN=SDE2	UPF0667 protein C1orf55	C1orf55	49.741	7	0	0	0	79070000	94802000	156390000	0	0	0	2236700000	2381600000	2077500000	0	0	0		75722000	0	0	0	1101200	2672700	2832700	0	0	0	12126000	10111000	8923900	0	0	0
Q5TDF0	>tr|Q5TDF0|Q5TDF0_HUMAN Cancer-related nucleoside-triphosphatase OS=Homo sapiens GN=NTPCR PE=2 SV=1;>sp|Q9BSD7|NTPCR_HUMAN Cancer-related nucleoside-triphosphatase OS=Homo sapiens GN=NTPCR PE=1 SV=1	Cancer-related nucleoside-triphosphatase	C1orf57	25.072	4	92452000	116380000	108880000	32934000	42008000	34732000	76921000	112140000	82142000	114840000	44612000	36062000	109520000	231400000	150360000		89858000	565240	269510	355150	823160	264940	212450	780740	1479400	1201600	821980	668330	223620	2805600	1597200	4518300
Q07021	>sp|Q07021|C1QBP_HUMAN Complement component 1 Q subcomponent-binding protein, mitochondrial OS=Homo sapiens GN=C1QBP PE=1 SV=1;>tr|I3L3B0|I3L3B0_HUMAN Complement component 1 Q subcomponent-binding protein, mitochondrial OS=Homo sapiens GN=C1QBP PE=2 SV=1;>	Complement component 1 Q subcomponent-binding protein, mitochondrial	C1QBP	31.362	2	0	0	0	7400800	221550000	157930000	33850000	37524000	33849000	0	23246000	27376000	120990000	97748000	106140000		48856000	0	0	0	631880	599030	826880	1472300	1524600	1321000	0	237340	288010	2803800	2469700	2273900
A8MSH5	>tr|A8MSH5|A8MSH5_HUMAN Protein RTF2 homolog OS=Homo sapiens GN=RTFDC1 PE=2 SV=2;>sp|Q9BY42|RTF2_HUMAN Protein RTF2 homolog OS=Homo sapiens GN=RTFDC1 PE=1 SV=3;>tr|A2A2L5|A2A2L5_HUMAN Protein RTF2 homolog (Fragment) OS=Homo sapiens GN=RTFDC1 PE=2 SV=1	UPF0549 protein C20orf43	C20orf43	37.531	2	0	0	0	12694000	0	0	0	0	0	102760000	31262000	23798000	0	0	0		5568400	0	0	0	292290	0	0	0	0	0	799830	982980	844350	0	0	0
Q9Y3I0	>sp|Q9Y3I0|RTCB_HUMAN tRNA-splicing ligase RtcB homolog OS=Homo sapiens GN=RTCB PE=1 SV=1	tRNA-splicing ligase RtcB homolog	C22orf28	55.21	3	21343000	0	0	43664000	39327000	45111000	183980000	255520000	120340000	27193000	16682000	10615000	34798000	25467000	24782000		35157000	64720	0	0	548690	278780	685810	3723200	2645500	1521900	138420	80373	85168	298370	59326	48158
Q9H6R7	>sp|Q9H6R7|CB044_HUMAN WD repeat-containing protein C2orf44 OS=Homo sapiens GN=C2orf44 PE=1 SV=1;>sp|Q9H6R7-2|CB044_HUMAN Isoform 2 of WD repeat-containing protein C2orf44 OS=Homo sapiens GN=C2orf44;>sp|Q9H6R7-3|CB044_HUMAN Isoform 3 of WD repeat-containin	WD repeat-containing protein C2orf44	C2orf44	79.135	19	13661000	16361000	10998000	6222100	16770000	20523000	0	0	41826000	5857700	8147300	8601000	18791000	0	13317000		662940000	121740	269180	203410	207160	1409600	891390	0	0	341390	62291	93624	59334	511630	0	465950
Q7L592	>sp|Q7L592|NDUF7_HUMAN NADH dehydrogenase [ubiquinone] complex I, assembly factor 7 OS=Homo sapiens GN=NDUFAF7 PE=1 SV=1;>sp|Q7L592-2|NDUF7_HUMAN Isoform 2 of NADH dehydrogenase [ubiquinone] complex I, assembly factor 7 OS=Homo sapiens GN=NDUFAF7;>tr|C9JS2	Protein midA homolog, mitochondrial	C2orf56	49.237	2	0	29982000	26310000	0	0	0	0	0	12907000	0	0	0	0	0	0		9256300	0	43950	43393	0	0	0	0	0	81381	0	0	0	0	0	0
Q9BQ75	>sp|Q9BQ75|CMS1_HUMAN Protein CMSS1 OS=Homo sapiens GN=CMSS1 PE=1 SV=2;>sp|Q9BQ75-2|CMS1_HUMAN Isoform 2 of Protein CMSS1 OS=Homo sapiens GN=CMSS1;>tr|C9J384|C9J384_HUMAN Protein CMSS1 (Fragment) OS=Homo sapiens GN=CMSS1 PE=2 SV=1	Uncharacterized protein C3orf26	C3orf26	31.884	3	72635000	189860000	173490000	942510000	399000000	419010000	457860000	65856000	464680000	470760000	766860000	483230000	464930000	924280000	577420000		603180000	215660	54973	57675	18732000	10798000	11923000	13322000	75530	12177000	12263000	12585000	12299000	11296000	16005000	7449000
Q6ZMU1	>sp|Q6ZMU1|C3P1_HUMAN Putative protein C3P1 OS=Homo sapiens GN=C3P1 PE=5 SV=3	Putative protein C3P1	C3P1	40.197	1	0	0	0	0	0	0	0	0	0	0	0	0	0	0	0		3405500	0	0	0	0	0	0	0	0	0	0	0	0	0	0	0
P0C0L4	>sp|P0C0L4|CO4A_HUMAN Complement C4-A OS=Homo sapiens GN=C4A PE=1 SV=2;>sp|P0C0L5|CO4B_HUMAN Complement C4-B OS=Homo sapiens GN=C4B PE=1 SV=2;>sp|P0C0L4-2|CO4A_HUMAN Isoform 2 of Complement C4-A OS=Homo sapiens GN=C4A;>tr|F5GXS0|F5GXS0_HUMAN Complement C4-	Complement C4-A;Complement C4 beta chain;Complement C4-A alpha chain;C4a anaphylatoxin;C4b-A;C4d-A;Complement C4 gamma chain;Complement C4-B;Complement C4 beta chain;Complement C4-B alpha chain;C4a anaphylatoxin;C4b-B;C4d-B;Complement C4 gamma chain	C4A	192.78	9	64290000	0	0	3846200000	4712400000	4235900000	56997000	0	27400000	77060000	147750000	30138000	0	0	0		89319000	109560	0	0	10840000	11095000	8945300	752340	0	368960	685580	509050	392290	0	0	0
E9PNW5	>tr|E9PNW5|E9PNW5_HUMAN Uncharacterized protein C4orf50 OS=Homo sapiens GN=C4orf50 PE=4 SV=1;>sp|Q6ZRC1|CD050_HUMAN Uncharacterized protein C4orf50 OS=Homo sapiens GN=C4orf50 PE=2 SV=1	Uncharacterized protein C4orf50	C4orf50	83.091	2	0	89226000	85256000	107220000	69054000	122610000	56862000	98255000	25077000	502020000	156800000	111730000	0	0	59096000		59558000	0	146960	167810	971230	345890	636360	650840	1100100	235160	1818000	973090	835610	0	0	284210
Q96N11	>sp|Q96N11-2|CG026_HUMAN Isoform 2 of Uncharacterized protein C7orf26 OS=Homo sapiens GN=C7orf26;>sp|Q96N11|CG026_HUMAN Uncharacterized protein C7orf26 OS=Homo sapiens GN=C7orf26 PE=2 SV=1;>tr|H7BZK9|H7BZK9_HUMAN Uncharacterized protein C7orf26 (Fragment)	Uncharacterized protein C7orf26	C7orf26	39.027	2	0	0	0	0	31740000	25885000	2706400000	1266500000	1079900000	4508400000	1357100000	2413800000	3792100000	3306800000	2008000000		910730000	0	0	0	0	104940	77333	1109300	477870	397180	127660000	36349000	35578000	690380	39676000	398850
Q9NZ63	>sp|Q9NZ63|CI078_HUMAN Uncharacterized protein C9orf78 OS=Homo sapiens GN=C9orf78 PE=1 SV=1	Uncharacterized protein C9orf78	C9orf78	33.688	6	0	20042000	10228000	276660000	122620000	92593000	43368000	36065000	76287000	1304100000	1040700000	1244000000	11879000	12800000	0		117200000	0	91768	72375	1260200	4090400	3637300	1670500	100080	24251	13805000	12308000	13860000	174040	212540	0
Q9H8G2	>sp|Q9H8G2|CAAP1_HUMAN Caspase activity and apoptosis inhibitor 1 OS=Homo sapiens GN=CAAP1 PE=1 SV=2	Caspase activity and apoptosis inhibitor 1	CAAP1	38.367	2	0	0	0	191510000	159600000	185460000	0	0	0	307980000	222790000	140930000	0	0	0		103980000	0	0	0	2984900	4320200	4748400	0	0	0	3691800	3727900	3103100	0	0	0
Q01668	>sp|Q01668-2|CAC1D_HUMAN Isoform Beta-cell-type of Voltage-dependent L-type calcium channel subunit alpha-1D OS=Homo sapiens GN=CACNA1D;>sp|Q01668|CAC1D_HUMAN Voltage-dependent L-type calcium channel subunit alpha-1D OS=Homo sapiens GN=CACNA1D PE=1 SV=2;>s	Voltage-dependent L-type calcium channel subunit alpha-1D	CACNA1D	247.56	4	265900000	112190000	124030000	115890000	215530000	173670000	0	0	0	0	0	0	0	0	0		4470700	137240	35268	51777	202800	592480	424900	0	0	75065	0	0	0	0	0	0
Q9HB71	>sp|Q9HB71|CYBP_HUMAN Calcyclin-binding protein OS=Homo sapiens GN=CACYBP PE=1 SV=2;>sp|Q9HB71-3|CYBP_HUMAN Isoform 3 of Calcyclin-binding protein OS=Homo sapiens GN=CACYBP;>sp|Q9HB71-2|CYBP_HUMAN Isoform 2 of Calcyclin-binding protein OS=Homo sapiens GN=C	Calcyclin-binding protein	CACYBP	26.21	2	39566000	47468000	41611000	0	7018000	9483800	13465000	20611000	24780000	0	0	0	0	0	0		14761000	273490	295130	297400	0	115860	173290	401900	652650	813310	0	0	0	0	0	0
P27708	>sp|P27708|PYR1_HUMAN CAD protein OS=Homo sapiens GN=CAD PE=1 SV=3;>tr|F8VPD4|F8VPD4_HUMAN CAD protein OS=Homo sapiens GN=CAD PE=2 SV=1	CAD protein;Glutamine-dependent carbamoyl-phosphate synthase;Aspartate carbamoyltransferase;Dihydroorotase	CAD	242.98	62	7008300000	8319700000	8477300000	2865100000	3900600000	2321900000	2256900000	1972200000	2060900000	1144100000	1063500000	1191600000	8316300000	9573900000	8457800000		740330000	2262300	2155600	2621500	11107000	10964000	9558200	8321200	7300400	9308000	982010	17085000	11080000	14842000	15948000	12921000
Q05682	>sp|Q05682-4|CALD1_HUMAN Isoform 4 of Caldesmon OS=Homo sapiens GN=CALD1;>tr|C9J813|C9J813_HUMAN Caldesmon (Fragment) OS=Homo sapiens GN=CALD1 PE=2 SV=1		CALD1	62.663	0	12905000000	11599000000	13153000000	1943600000	2426600000	1383500000	518560000	489190000	519010000	12070000000	12432000000	9462300000	871320000	1207400000	1028000000		4636600000	24431000	19017000	27797000	16484000	24141000	12514000	8153400	7337300	13577000	84087000	104490000	82691000	21813000	37456000	24132000
Q9NZT1	>sp|Q9NZT1|CALL5_HUMAN Calmodulin-like protein 5 OS=Homo sapiens GN=CALML5 PE=1 SV=2	Calmodulin-like protein 5	CALML5	15.892	2	0	0	0	30495000	0	0	0	0	0	0	0	0	0	0	0		3388400	0	0	0	3388400	0	0	0	0	0	0	0	0	0	0	0
P27797	>sp|P27797|CALR_HUMAN Calreticulin OS=Homo sapiens GN=CALR PE=1 SV=1;>tr|K7EJB9|K7EJB9_HUMAN Calreticulin (Fragment) OS=Homo sapiens GN=CALR PE=2 SV=1	Calreticulin	CALR	48.141	1	22414000	11240000	17621000	29586000	43070000	73070000	114650000	49815000	64012000	0	0	0	27110000	60450000	25464000		27613000	88342	34733	68754	548590	450620	622770	1568300	1221600	1573400	0	0	0	299810	412840	263410
Q13554	>sp|Q13554|KCC2B_HUMAN Calcium/calmodulin-dependent protein kinase type II subunit beta OS=Homo sapiens GN=CAMK2B PE=1 SV=3;>sp|Q13554-2|KCC2B_HUMAN Isoform 1 of Calcium/calmodulin-dependent protein kinase type II subunit beta OS=Homo sapiens GN=CAMK2B;>sp	Calcium/calmodulin-dependent protein kinase type II subunit beta	CAMK2B	72.677	0	0	0	0	36901000	0	25436000	20910000	0	0	37257000	0	46778000	0	0	22258000		6905600	0	0	0	107110	0	26279	209490	0	0	59384	0	89504	0	0	95253
E9PF82	>tr|E9PF82|E9PF82_HUMAN Calcium/calmodulin-dependent protein kinase type II subunit delta OS=Homo sapiens GN=CAMK2D PE=2 SV=1;>sp|Q13557-11|KCC2D_HUMAN Isoform Delta 11 of Calcium/calmodulin-dependent protein kinase type II subunit delta OS=Homo sapiens GN	Calcium/calmodulin-dependent protein kinase type II subunit delta;Calcium/calmodulin-dependent protein kinase type II subunit alpha	CAMK2D	60.004	1	0	22893000	25073000	22428000	29133000	34201000	0	0	10825000	8801700	0	9338600	0	0	0		27145000	0	115600	156740	333010	670720	647980	0	0	279180	30987	0	154880	0	0	0
Q8NCB2	>sp|Q8NCB2|CAMKV_HUMAN CaM kinase-like vesicle-associated protein OS=Homo sapiens GN=CAMKV PE=2 SV=2;>sp|Q8NCB2-2|CAMKV_HUMAN Isoform 2 of CaM kinase-like vesicle-associated protein OS=Homo sapiens GN=CAMKV;>sp|Q8NCB2-3|CAMKV_HUMAN Isoform 3 of CaM kinase-	CaM kinase-like vesicle-associated protein	CAMKV	54.353	4	0	81811000	0	36087000	60985000	43856000	45288000	0	39785000	46896000	43256000	51491000	0	0	66066000		22253000	0	127210	0	133370	221180	1025400	284800	0	197220	485090	97504	1115400	0	0	253570
Q86VP6	>sp|Q86VP6|CAND1_HUMAN Cullin-associated NEDD8-dissociated protein 1 OS=Homo sapiens GN=CAND1 PE=1 SV=2;>sp|Q86VP6-2|CAND1_HUMAN Isoform 2 of Cullin-associated NEDD8-dissociated protein 1 OS=Homo sapiens GN=CAND1	Cullin-associated NEDD8-dissociated protein 1	CAND1	136.37	64	1614900000	1876900000	1563900000	872920000	1231000000	1578100000	2390300000	1983900000	2063500000	209450000000	202910000000	195130000000	10141000000	10343000000	10995000000		1588900000	1761900	1550400	1405500	2467300	4717200	2450800	8570500	5571100	7053900	299010000	303730000	294860000	10035000	11401000	11148000
Q01518	>sp|Q01518|CAP1_HUMAN Adenylyl cyclase-associated protein 1 OS=Homo sapiens GN=CAP1 PE=1 SV=5;>sp|Q01518-2|CAP1_HUMAN Isoform 2 of Adenylyl cyclase-associated protein 1 OS=Homo sapiens GN=CAP1;>tr|Q5T0R9|Q5T0R9_HUMAN Adenylyl cyclase-associated protein (Fr	Adenylyl cyclase-associated protein 1;Adenylyl cyclase-associated protein	CAP1	51.901	2	4931600	0	0	4196000	4120900	0	84005000	68393000	17838000	3802700	0	0	0	0	0		2903900	14439	0	0	51694	46883	0	578620	433650	551270	37518	0	0	0	0	0
Q14444	>sp|Q14444|CAPR1_HUMAN Caprin-1 OS=Homo sapiens GN=CAPRIN1 PE=1 SV=2;>sp|Q14444-2|CAPR1_HUMAN Isoform 2 of Caprin-1 OS=Homo sapiens GN=CAPRIN1;>tr|G3V153|G3V153_HUMAN Caprin-1 OS=Homo sapiens GN=CAPRIN1 PE=2 SV=1;>tr|E9PLA9|E9PLA9_HUMAN Caprin-1 (Fragment)	Caprin-1	CAPRIN1	78.365	1	0	0	0	60254000	0	0	0	0	0	0	0	0	0	0	0		1509300	0	0	0	282030	0	0	0	0	0	0	0	0	0	0	0
P52907	>sp|P52907|CAZA1_HUMAN F-actin-capping protein subunit alpha-1 OS=Homo sapiens GN=CAPZA1 PE=1 SV=3	F-actin-capping protein subunit alpha-1	CAPZA1	32.922	3	2001900000	1863400000	1770800000	339810000	365380000	315090000	163360000	160380000	254670000	927280000	1254400000	1088200000	254990000	535710000	238190000		980090000	10225000	7838800	10938000	4849800	7068600	6455800	5163000	3950200	5521500	17989000	19963000	14357000	2736800	6624600	2402400
P47755	>sp|P47755|CAZA2_HUMAN F-actin-capping protein subunit alpha-2 OS=Homo sapiens GN=CAPZA2 PE=1 SV=3;>tr|F8W9N7|F8W9N7_HUMAN F-actin-capping protein subunit alpha-2 OS=Homo sapiens GN=CAPZA2 PE=2 SV=1;>tr|B4DG50|B4DG50_HUMAN F-actin-capping protein subunit a	F-actin-capping protein subunit alpha-2	CAPZA2	32.949	3	361640000	535820000	342020000	70830000	56142000	0	0	0	0	92350000	141580000	0	0	0	0		52105000	3796700	3000600	3970400	210080	275260	0	0	0	0	163790	362270	0	0	0	0
B1AK88	>tr|B1AK88|B1AK88_HUMAN Capping protein (Actin filament) muscle Z-line, beta, isoform CRA_d OS=Homo sapiens GN=CAPZB PE=2 SV=1;>sp|P47756-2|CAPZB_HUMAN Isoform 2 of F-actin-capping protein subunit beta OS=Homo sapiens GN=CAPZB;>tr|B1AK87|B1AK87_HUMAN Cappi	F-actin-capping protein subunit beta	CAPZB	33.781	11	1226800000	998240000	581960000	315570000	366910000	169930000	236310000	87261000	84964000	827500000	801680000	752750000	604920000	674480000	131760000		560120000	4283900	2988500	2833400	2510000	5104900	1147100	500490	908210	1802100	7954200	6079700	4364600	778460	1011600	745480
O15234	>sp|O15234|CASC3_HUMAN Protein CASC3 OS=Homo sapiens GN=CASC3 PE=1 SV=2;>tr|J3KSY7|J3KSY7_HUMAN Protein CASC3 (Fragment) OS=Homo sapiens GN=CASC3 PE=4 SV=1	Protein CASC3	CASC3	76.277	9	0	0	0	62473000	8788800	139860000	31499000	36375000	20662000	16846000	4868600	17222000	42849000	12393000	0		121090000	0	0	0	1175200	3387700	3421000	1947700	1971100	581700	267690	13346	67772	804480	28904	0
O14936	>sp|O14936|CSKP_HUMAN Peripheral plasma membrane protein CASK OS=Homo sapiens GN=CASK PE=1 SV=3;>tr|H9KV37|H9KV37_HUMAN Peripheral plasma membrane protein CASK OS=Homo sapiens GN=CASK PE=2 SV=1;>sp|O14936-2|CSKP_HUMAN Isoform 2 of Peripheral plasma membran	Peripheral plasma membrane protein CASK	CASK	105.12	4	51215000	69665000	79789000	503790000	437030000	357910000	199080000	232260000	212610000	328480000	112070000	298910000	219060000	425140000	206070000		59359000	61774	70158	105710	210340	166200	137170	61685	77283	63131	370240	2232200	84289	33176	2010800	2105100
Q8WXD9	>sp|Q8WXD9|CSKI1_HUMAN Caskin-1 OS=Homo sapiens GN=CASKIN1 PE=1 SV=1	Caskin-1	CASKIN1	149.81	5	0	0	0	42445000	69125000	0	38782000	33636000	36881000	48755000	87023000	55945000	0	0	0		4560100	0	0	0	87410	216040	0	98945	68512	80295	350420	335970	353990	0	0	0
P31944	>sp|P31944|CASPE_HUMAN Caspase-14 OS=Homo sapiens GN=CASP14 PE=1 SV=2	Caspase-14;Caspase-14 subunit p19;Caspase-14 subunit p10	CASP14	27.679	1	0	0	0	15439000	0	0	0	0	0	0	0	0	0	0	0		1385400	0	0	0	1029300	0	0	0	0	0	0	0	0	0	0	0
O43439	>sp|O43439-4|MTG8R_HUMAN Isoform 4 of Protein CBFA2T2 OS=Homo sapiens GN=CBFA2T2;>sp|O43439|MTG8R_HUMAN Protein CBFA2T2 OS=Homo sapiens GN=CBFA2T2 PE=1 SV=1;>sp|O43439-5|MTG8R_HUMAN Isoform 5 of Protein CBFA2T2 OS=Homo sapiens GN=CBFA2T2;>sp|O43439-2|MTG8R	Protein CBFA2T2;Protein CBFA2T3;Protein CBFA2T1	CBFA2T2	67.964	2	38474000	0	35110000	0	13348000	0	26061000	0	42632000	58998000	41166000	26854000	42191000	0	73549000		19418000	50271	0	42567	0	30649	0	121670	0	342570	171990	174340	22120	166090	0	241330
O75828	>sp|O75828|CBR3_HUMAN Carbonyl reductase [NADPH] 3 OS=Homo sapiens GN=CBR3 PE=1 SV=3;>sp|P16152|CBR1_HUMAN Carbonyl reductase [NADPH] 1 OS=Homo sapiens GN=CBR1 PE=1 SV=3;>tr|A8MTM1|A8MTM1_HUMAN Carbonyl reductase [NADPH] 1 OS=Homo sapiens GN=CBR1 PE=2 SV=1	Carbonyl reductase [NADPH] 3;Carbonyl reductase [NADPH] 1	CBR3	30.85	2	0	101840000	0	0	0	207640000	0	0	0	122550000	124240000	194370000	151190000	0	0		60526000	0	285410	0	0	0	520820	0	0	0	682890	673290	828310	1568700	0	0
P35520	>sp|P35520-2|CBS_HUMAN Isoform 2 of Cystathionine beta-synthase OS=Homo sapiens GN=CBS;>sp|P35520|CBS_HUMAN Cystathionine beta-synthase OS=Homo sapiens GN=CBS PE=1 SV=2;>tr|F5H2U1|F5H2U1_HUMAN Cystathionine beta-synthase OS=Homo sapiens GN=CBS PE=2 SV=1;>t	Cystathionine beta-synthase;Cysteine synthase	CBS	61.862	4	252330000	219990000	282230000	0	0	16138000	29570000	25427000	21839000	0	0	0	7337600	0	0		29867000	624920	402110	794950	0	0	95259	511540	208790	947930	0	0	0	19212	0	0
P83916	>sp|P83916|CBX1_HUMAN Chromobox protein homolog 1 OS=Homo sapiens GN=CBX1 PE=1 SV=1;>tr|J3KS05|J3KS05_HUMAN Chromobox protein homolog 1 (Fragment) OS=Homo sapiens GN=CBX1 PE=2 SV=1;>tr|B5MD17|B5MD17_HUMAN Chromobox protein homolog 1 (Fragment) OS=Homo sapi	Chromobox protein homolog 1	CBX1	21.418	3	105730000	83659000	131770000	26159000	0	13258000	54843000	0	50478000	237910000	196560000	209060000	5213900000	2502500000	2291100000		348730000	2463400	1053800	2110000	1535400	0	666790	2075300	0	1577600	5635100	4985300	5256500	109630000	57019000	35899000
Q14781	>sp|Q14781|CBX2_HUMAN Chromobox protein homolog 2 OS=Homo sapiens GN=CBX2 PE=1 SV=2	Chromobox protein homolog 2	CBX2	56.08	41	286440000	423030000	254610000	169960000	105870000	155070000	51047000000	57128000000	58392000000	76547000000	78752000000	83072000000	89358000000	102770000000	99986000000		5378000000	1269800	1438400	1330700	3227900	3278100	4300900	682900000	630260000	658260000	376060000	377750000	365980000	687750000	760230000	648180000
Q13185	>sp|Q13185|CBX3_HUMAN Chromobox protein homolog 3 OS=Homo sapiens GN=CBX3 PE=1 SV=4;>tr|S4R2Y4|S4R2Y4_HUMAN Chromobox protein homolog 3 (Fragment) OS=Homo sapiens GN=CBX3 PE=4 SV=1	Chromobox protein homolog 3	CBX3/HP1y	20.811	10	2276500000	2493200000	3052100000	328220000	350680000	0	1445000000	1280200000	1778700000	1459700000	1309500000	1243600000	26062000000	22840000000	25913000000		3512500000	19300000	16504000	22032000	11757000	6019400	0	49059000	52235000	71825000	19903000	17709000	17128000	662940000	646520000	618900000
O00257	>sp|O00257|CBX4_HUMAN E3 SUMO-protein ligase CBX4 OS=Homo sapiens GN=CBX4 PE=1 SV=3	E3 SUMO-protein ligase CBX4	CBX4	61.367	19	47324000	34608000	28926000	0	11649000	28878000	4784800000	5548300000	5111900000	730100000	847440000	954040000	5933200000	6242900000	6342900000		301040000	108880	83855	83034	0	128340	76545	52999000	47971000	49574000	12449000	8772200	10259000	34282000	35511000	26400000
P45973	>sp|P45973|CBX5_HUMAN Chromobox protein homolog 5 OS=Homo sapiens GN=CBX5 PE=1 SV=1;>tr|F8VNY3|F8VNY3_HUMAN Chromobox protein homolog 5 (Fragment) OS=Homo sapiens GN=CBX5 PE=2 SV=1	Chromobox protein homolog 5	CBX5	22.225	4	89190000	49808000	80610000	80330000	98075000	69193000	95517000	0	103470000	239440000	241260000	81108000	0	0	0		136730000	330310	138980	297460	432030	980540	1036500	5294800	0	5458400	2643700	5602700	1962900	0	0	0
Q9HC52	>sp|Q9HC52|CBX8_HUMAN Chromobox protein homolog 8 OS=Homo sapiens GN=CBX8 PE=1 SV=3;>tr|C9J6K3|C9J6K3_HUMAN Chromobox protein homolog 8 (Fragment) OS=Homo sapiens GN=CBX8 PE=2 SV=1	Chromobox protein homolog 8	CBX8	43.395	15	362880000	30995000	60758000	30711000	17035000	217480000	24836000000	24275000000	22119000000	8537000000	8727300000	7357400000	27732000000	28853000000	23063000000		2139700000	1350900	195540	220660	289120	60473	1891800	415080000	330010000	371530000	68435000	69324000	64352000	231570000	261940000	205850000
Q8IX12	>sp|Q8IX12|CCAR1_HUMAN Cell division cycle and apoptosis regulator protein 1 OS=Homo sapiens GN=CCAR1 PE=1 SV=2;>sp|Q8IX12-2|CCAR1_HUMAN Isoform 2 of Cell division cycle and apoptosis regulator protein 1 OS=Homo sapiens GN=CCAR1;>tr|F5H2E6|F5H2E6_HUMAN Cel	Cell division cycle and apoptosis regulator protein 1	CCAR1	132.82	24	59857000	26408000	281230000	120890000	51658000	30400000	28778000	21008000	24110000	61320000	30275000	68500000	0	0	0		392590000	853020	603320	762120	2198300	702380	278500	517240	22399	28759	1678700	29379	2291900	0	0	0
Q96ES7	>sp|Q96ES7|SGF29_HUMAN SAGA-associated factor 29 homolog OS=Homo sapiens GN=CCDC101 PE=1 SV=1;>tr|H3BPL5|H3BPL5_HUMAN SAGA-associated factor 29 homolog OS=Homo sapiens GN=CCDC101 PE=2 SV=1	SAGA-associated factor 29 homolog	CCDC101	33.238	1	0	0	0	0	0	0	10085000	11994000	12344000	0	0	0	22726000	17304000	22446000		20472000	0	0	0	0	0	0	372990	418570	421670	0	0	0	419280	345120	389350
Q96A19	>sp|Q96A19|C102A_HUMAN Coiled-coil domain-containing protein 102A OS=Homo sapiens GN=CCDC102A PE=1 SV=2	Coiled-coil domain-containing protein 102A	CCDC102A	62.595	3	49524000	0	16638000	15358000	8497500	2885100	0	0	77288000	38862000	30417000	44216000	0	0	0		26598000	94135	0	30990	67848	52890	12541	0	0	170870	366540	244970	415990	0	0	0
J3KR35	>tr|J3KR35|J3KR35_HUMAN Coiled-coil domain containing 12, isoform CRA_a OS=Homo sapiens GN=CCDC12 PE=2 SV=1;>sp|Q8WUD4|CCD12_HUMAN Coiled-coil domain-containing protein 12 OS=Homo sapiens GN=CCDC12 PE=1 SV=1;>tr|C9JUN5|C9JUN5_HUMAN Coiled-coil domain-conta	Coiled-coil domain-containing protein 12	CCDC12	20.501	8	34666000	22683000	68700000	900730000	1225300000	541350000	89268000	198560000	217030000	2333300000	2633800000	3639100000	18864000	22751000	21537000		584810000	313820	183910	1346800	26107000	28051000	10978000	3580900	4733200	4293600	40412000	47085000	44624000	575080	373960	621210
I3L0U5	>tr|I3L0U5|I3L0U5_HUMAN Coiled-coil domain-containing protein 137 (Fragment) OS=Homo sapiens GN=CCDC137 PE=2 SV=1;>sp|Q6PK04|CC137_HUMAN Coiled-coil domain-containing protein 137 OS=Homo sapiens GN=CCDC137 PE=1 SV=1	Coiled-coil domain-containing protein 137	CCDC137	33.524	1	34585000	0	0	49992000	157520000	49437000	116170000	119300000	0	107300000	137160000	218100000	0	26671000	3599500		76946000	241710	0	0	1715700	1704500	221730	6398400	6080800	0	1488400	1934500	4538300	0	546430	41402
E9PLX9	>tr|E9PLX9|E9PLX9_HUMAN Coiled-coil domain-containing protein 67 OS=Homo sapiens GN=CCDC67 PE=2 SV=1;>sp|Q05D60|DEUP1_HUMAN Deuterosome protein 1 OS=Homo sapiens GN=CCDC67 PE=2 SV=2;>tr|E9PJR5|E9PJR5_HUMAN Coiled-coil domain-containing protein 67 OS=Homo s	Coiled-coil domain-containing protein 67	CCDC67	40.576	3	41654000	59192000	57739000	28566000	723000000	11625000	366490000	315790000	308220000	389630000	1208600000	603960000	1064400000	862260000	889940000		454510000	99750	131010	152540	848120	13373000	86106	9348800	7144400	6756000	3020300	17512000	4696800	15744000	13600000	11856000
Q9Y2S6	>sp|Q9Y2S6|TMA7_HUMAN Translation machinery-associated protein 7 OS=Homo sapiens GN=TMA7 PE=1 SV=1	Coiled-coil domain-containing protein 72	CCDC72	7.0662	5	6441700000	8556400000	7319100000	89427000	12509000	1860200	755260	2301500	330190	0	36533000	14387000	18412000	32676000	39353000		927550000	188380000	208240000	211820000	15661000	9631000	3344500	8251000	8471100	435120	0	4015800	2389400	3018600	3289200	5600600
Q9H6F5	>sp|Q9H6F5|CCD86_HUMAN Coiled-coil domain-containing protein 86 OS=Homo sapiens GN=CCDC86 PE=1 SV=1;>tr|B4DY99|B4DY99_HUMAN Coiled-coil domain-containing protein 86 OS=Homo sapiens GN=CCDC86 PE=2 SV=1	Coiled-coil domain-containing protein 86	CCDC86	40.235	2	0	0	194490000	227310000	293360000	260570000	55004000	57148000	66727000	180120000	152310000	265410000	58876000	0	86389000		75193000	0	0	344110	1949900	2014400	1506600	655120	634620	760590	2531700	1170400	3422300	318630	0	500390
Q9Y3X0	>sp|Q9Y3X0|CCDC9_HUMAN Coiled-coil domain-containing protein 9 OS=Homo sapiens GN=CCDC9 PE=1 SV=1	Coiled-coil domain-containing protein 9	CCDC9	59.702	11	346140000	0	1290600000	1375800000	1413000000	3666300000	1682100000	514070000	907960000	678700000	901450000	904630000	1072200000	1215000000	1069600000		947080000	132810	0	1081900	40929000	124200000	79423000	99500000	1820400	3368700	2845400	3132300	2575300	2272400	3081000	2132500
Q96F63	>sp|Q96F63|CCD97_HUMAN Coiled-coil domain-containing protein 97 OS=Homo sapiens GN=CCDC97 PE=1 SV=1	Coiled-coil domain-containing protein 97	CCDC97	38.946	1	0	0	0	0	0	0	0	0	0	0	0	0	0	0	0		2624700	0	0	0	0	0	0	0	0	0	0	0	0	0	0	0
P24864	>sp|P24864|CCNE1_HUMAN G1/S-specific cyclin-E1 OS=Homo sapiens GN=CCNE1 PE=1 SV=2;>sp|P24864-3|CCNE1_HUMAN Isoform 3 of G1/S-specific cyclin-E1 OS=Homo sapiens GN=CCNE1;>tr|C9J2U0|C9J2U0_HUMAN G1/S-specific cyclin-E1 OS=Homo sapiens GN=CCNE1 PE=2 SV=2;>sp|	G1/S-specific cyclin-E1	CCNE1	47.077	3	0	0	0	0	0	0	0	0	0	219150000	240580000	179550000	0	66982000	0		14477000	0	0	0	0	0	0	0	0	0	3668300	2466600	2071500	0	374950	0
O75909	>sp|O75909-4|CCNK_HUMAN Isoform 4 of Cyclin-K OS=Homo sapiens GN=CCNK;>sp|O75909|CCNK_HUMAN Cyclin-K OS=Homo sapiens GN=CCNK PE=1 SV=2;>tr|G3V5E1|G3V5E1_HUMAN Cyclin-K OS=Homo sapiens GN=CCNK PE=2 SV=1;>sp|O75909-1|CCNK_HUMAN Isoform 3 of Cyclin-K OS=Homo	Cyclin-K	CCNK	66.136	6	37406000	0	0	238450000	265540000	258810000	36248000	0	0	0	0	0	0	0	0		127680000	72901	0	0	2457800	2106600	2747400	276400	0	0	0	0	0	0	0	0
Q9UK58	>sp|Q9UK58|CCNL1_HUMAN Cyclin-L1 OS=Homo sapiens GN=CCNL1 PE=1 SV=1;>tr|C9JPL0|C9JPL0_HUMAN Cyclin-L1 OS=Homo sapiens GN=CCNL1 PE=2 SV=1;>sp|Q9UK58-4|CCNL1_HUMAN Isoform 2 of Cyclin-L1 OS=Homo sapiens GN=CCNL1;>sp|Q9UK58-5|CCNL1_HUMAN Isoform 3 of Cyclin-L	Cyclin-L1	CCNL1	59.633	4	0	0	0	0	0	54532000	0	0	0	0	58019000	72714000	91155000	0	0		26716000	0	0	0	0	0	403890	0	0	0	0	292210	535000	728570	0	0
P78371	>sp|P78371|TCPB_HUMAN T-complex protein 1 subunit beta OS=Homo sapiens GN=CCT2 PE=1 SV=4;>tr|F5GWF6|F5GWF6_HUMAN T-complex protein 1 subunit beta OS=Homo sapiens GN=CCT2 PE=2 SV=2;>sp|P78371-2|TCPB_HUMAN Isoform 2 of T-complex protein 1 subunit beta OS=Hom	T-complex protein 1 subunit beta	CCT2	57.488	34	2068600000	2509400000	2256100000	2442000000	2674600000	2102400000	1610400000	1794800000	1711100000	3029300000	2818900000	2215200000	4058700000	4583900000	4814700000		1591400000	8629800	6293300	7845700	13494000	16928000	12714000	17062000	16973000	18885000	14082000	12849000	14134000	22767000	26693000	27116000
P49368	>sp|P49368|TCPG_HUMAN T-complex protein 1 subunit gamma OS=Homo sapiens GN=CCT3 PE=1 SV=4;>sp|P49368-2|TCPG_HUMAN Isoform 2 of T-complex protein 1 subunit gamma OS=Homo sapiens GN=CCT3;>tr|B4DUR8|B4DUR8_HUMAN T-complex protein 1 subunit gamma OS=Homo sapie	T-complex protein 1 subunit gamma	CCT3	60.533	24	822050000	916300000	1005800000	481130000	175350000	286080000	279210000	150370000	372960000	885640000	296670000	373350000	1088000000	1544400000	977360000		396830000	1839700	1668700	2228900	6608900	990490	1262800	1573500	1766000	2688800	1175000	1231800	967320	3769400	3036800	2022100
P50991	>sp|P50991|TCPD_HUMAN T-complex protein 1 subunit delta OS=Homo sapiens GN=CCT4 PE=1 SV=4;>sp|P50991-2|TCPD_HUMAN Isoform 2 of T-complex protein 1 subunit delta OS=Homo sapiens GN=CCT4;>tr|B7Z9L0|B7Z9L0_HUMAN T-complex protein 1 subunit delta OS=Homo sapie	T-complex protein 1 subunit delta	CCT4	57.924	24	2830300000	2530000000	2488300000	1862800000	2553300000	2043400000	1964900000	1846100000	2116800000	2846400000	2424800000	2675000000	4288300000	4262800000	4363000000		1304200000	5204800	4590900	4960300	8968500	29718000	9583600	45370000	43192000	39719000	63715000	12765000	11528000	16236000	17183000	17568000
P48643	>sp|P48643|TCPE_HUMAN T-complex protein 1 subunit epsilon OS=Homo sapiens GN=CCT5 PE=1 SV=1;>tr|E7ENZ3|E7ENZ3_HUMAN T-complex protein 1 subunit epsilon OS=Homo sapiens GN=CCT5 PE=2 SV=1;>tr|E9PCA1|E9PCA1_HUMAN T-complex protein 1 subunit epsilon OS=Homo sa	T-complex protein 1 subunit epsilon	CCT5	59.67	13	134960000	287030000	219060000	284310000	295760000	228060000	268150000	444260000	388580000	374930000	323770000	424340000	879080000	826680000	953600000		277540000	599150	843590	773680	3176400	3058000	1943900	5295300	4509900	4366500	2082200	1404100	2217700	4121400	5289200	4627100
P40227	>sp|P40227|TCPZ_HUMAN T-complex protein 1 subunit zeta OS=Homo sapiens GN=CCT6A PE=1 SV=3;>tr|B4DPJ8|B4DPJ8_HUMAN T-complex protein 1 subunit zeta OS=Homo sapiens GN=CCT6A PE=2 SV=1;>sp|P40227-2|TCPZ_HUMAN Isoform 2 of T-complex protein 1 subunit zeta OS=H	T-complex protein 1 subunit zeta	CCT6A	58.024	20	1116800000	1297800000	1506700000	1319900000	583450000	576020000	828820000	567170000	741690000	675480000	572240000	573530000	1586700000	1319600000	1333900000		507430000	4651500	2642000	3633700	6723000	4537500	4129400	9892500	7022200	8670200	4235700	2615200	5600200	7883800	7173800	5223300
Q92526	>sp|Q92526|TCPW_HUMAN T-complex protein 1 subunit zeta-2 OS=Homo sapiens GN=CCT6B PE=1 SV=5;>sp|Q92526-3|TCPW_HUMAN Isoform 3 of T-complex protein 1 subunit zeta-2 OS=Homo sapiens GN=CCT6B;>sp|Q92526-2|TCPW_HUMAN Isoform 2 of T-complex protein 1 subunit ze	T-complex protein 1 subunit zeta-2	CCT6B	57.821	1	0	0	0	0	0	0	47003000	0	38152000	0	0	0	0	53698000	0		7848700	0	0	0	0	0	0	668440	0	454140	0	0	0	0	398570	0
Q99832	>sp|Q99832|TCPH_HUMAN T-complex protein 1 subunit eta OS=Homo sapiens GN=CCT7 PE=1 SV=2;>sp|Q99832-3|TCPH_HUMAN Isoform 3 of T-complex protein 1 subunit eta OS=Homo sapiens GN=CCT7;>sp|Q99832-4|TCPH_HUMAN Isoform 4 of T-complex protein 1 subunit eta OS=Hom	T-complex protein 1 subunit eta	CCT7	59.366	14	935090000	1145200000	1150000000	409450000	548260000	663860000	527060000	466930000	450640000	564770000	518310000	583660000	1074600000	1178900000	1250300000		469210000	1599300	1554200	2142100	4976500	6956000	6263300	5714100	3124200	4923600	4381000	3817300	3517500	3506500	7056100	6549900
P50990	>sp|P50990|TCPQ_HUMAN T-complex protein 1 subunit theta OS=Homo sapiens GN=CCT8 PE=1 SV=4;>tr|B4DEM7|B4DEM7_HUMAN T-complex protein 1 subunit theta OS=Homo sapiens GN=CCT8 PE=2 SV=1;>tr|B4DQH4|B4DQH4_HUMAN T-complex protein 1 subunit theta OS=Homo sapiens	T-complex protein 1 subunit theta	CCT8	59.62	20	929950000	836140000	763910000	1136100000	1093900000	672640000	534850000	451550000	527240000	869060000	438880000	704160000	1576900000	1779300000	2273100000		434280000	1524200	1268100	1604000	7475200	7961800	4077000	7074200	4595800	3782500	2918100	2127300	2153300	7222300	8354000	5876800
O95400	>sp|O95400|CD2B2_HUMAN CD2 antigen cytoplasmic tail-binding protein 2 OS=Homo sapiens GN=CD2BP2 PE=1 SV=1	CD2 antigen cytoplasmic tail-binding protein 2	CD2BP2	37.646	2	0	0	0	0	89987000	0	0	0	0	172800000	116340000	0	0	0	218420000		57766000	0	0	0	0	112790	0	0	0	0	1024800	449680	0	0	0	2677300
Q8IWY9	>sp|Q8IWY9|CDAN1_HUMAN Codanin-1 OS=Homo sapiens GN=CDAN1 PE=1 SV=4;>sp|Q8IWY9-1|CDAN1_HUMAN Isoform 1 of Codanin-1 OS=Homo sapiens GN=CDAN1	Codanin-1	CDAN1	134.12	14	0	0	0	0	721930000	1081400000	0	0	0	520740000	163230000	616580000	0	0	138610000		128470000	0	0	0	0	707390	1128000	0	0	0	1369100	232430	1376300	0	0	315680
Q13042	>sp|Q13042|CDC16_HUMAN Cell division cycle protein 16 homolog OS=Homo sapiens GN=CDC16 PE=1 SV=2;>sp|Q13042-2|CDC16_HUMAN Isoform 2 of Cell division cycle protein 16 homolog OS=Homo sapiens GN=CDC16;>sp|Q13042-3|CDC16_HUMAN Isoform 3 of Cell division cycle	Cell division cycle protein 16 homolog	CDC16	71.655	12	0	0	0	0	5947000	20172000	2357800000	3604900000	3308400000	3660100	1906700	44832000	3035900	4398700	3496700		125610000	0	0	0	0	170320	92180	35111000	38158000	39945000	33194	11725	788280	44911	82761	51071
Q9UJX2	>sp|Q9UJX2|CDC23_HUMAN Cell division cycle protein 23 homolog OS=Homo sapiens GN=CDC23 PE=1 SV=3;>sp|Q9UJX2-3|CDC23_HUMAN Isoform 3 of Cell division cycle protein 23 homolog OS=Homo sapiens GN=CDC23	Cell division cycle protein 23 homolog	CDC23	68.833	15	37394000	58821000	0	46476000	103230000	166990000	3060000000	2761800000	3879800000	116300000	79729000	42931000	9879100	22285000	37632000		108790000	93624	156360	0	1069300	1190400	2427100	26422000	23376000	24134000	1293700	1172300	401710	23656	133000	442540
Q8NHZ8	>sp|Q8NHZ8|CDC26_HUMAN Anaphase-promoting complex subunit CDC26 OS=Homo sapiens GN=CDC26 PE=1 SV=1	Anaphase-promoting complex subunit CDC26	CDC26	9.7769	4	0	0	0	0	11645000	71777000	1286600000	1633300000	1494300000	0	0	0	0	0	0		412340000	0	0	0	0	962300	1607300	113760000	124590000	118680000	0	0	0	0	0	0
P30260	>sp|P30260-2|CDC27_HUMAN Isoform 2 of Cell division cycle protein 27 homolog OS=Homo sapiens GN=CDC27;>sp|P30260|CDC27_HUMAN Cell division cycle protein 27 homolog OS=Homo sapiens GN=CDC27 PE=1 SV=2;>tr|B4DL80|B4DL80_HUMAN Cell division cycle protein 27 ho	Cell division cycle protein 27 homolog	CDC27	92.611	1	1303500000	1090600000	1647500000	0	221630000	189460000	2281500000	2113500000	3580400000	877920000	376930000	498870000	0	218150000	778310000		337020000	1148300	766350	1595500	0	459760	646220	5928500	8610900	10404000	9998000	789470	1196100	0	218190	1493900
O60508	>sp|O60508|PRP17_HUMAN Pre-mRNA-processing factor 17 OS=Homo sapiens GN=CDC40 PE=1 SV=1;>tr|Q5SRN1|Q5SRN1_HUMAN Pre-mRNA-processing factor 17 OS=Homo sapiens GN=CDC40 PE=2 SV=1	Pre-mRNA-processing factor 17	CDC40	65.521	14	126150000	108270000	65910000	4392300000	2822600000	2664000000	184020000	101520000	177510000	8528100000	9883800000	8781700000	291390000	43537000	64848000		357630000	895190	188110	137560	9813700	12607000	10337000	2780200	855750	1839500	35195000	38318000	31298000	2103500	835800	2379600
Q6NZY7	>sp|Q6NZY7|BORG3_HUMAN Cdc42 effector protein 5 OS=Homo sapiens GN=CDC42EP5 PE=1 SV=1	Cdc42 effector protein 5	CDC42EP5	15.207	1	0	0	0	193970000	0	133080000	0	61439000	80017000	0	0	0	0	0	0		18459000	0	0	0	1983500	0	3234500	0	1357500	1401800	0	0	0	0	0	0
O75419	>sp|O75419-3|CDC45_HUMAN Isoform 3 of Cell division control protein 45 homolog OS=Homo sapiens GN=CDC45;>sp|O75419|CDC45_HUMAN Cell division control protein 45 homolog OS=Homo sapiens GN=CDC45 PE=1 SV=1;>sp|O75419-2|CDC45_HUMAN Isoform 2 of Cell division c	Cell division control protein 45 homolog	CDC45	68.767	3	0	0	0	0	0	0	0	0	0	0	0	0	0	0	0		6356700	0	0	0	0	0	0	0	0	0	0	0	0	0	0	0
Q99459	>sp|Q99459|CDC5L_HUMAN Cell division cycle 5-like protein OS=Homo sapiens GN=CDC5L PE=1 SV=2	Cell division cycle 5-like protein	CDC5L	92.25	37	1387600000	1546100000	1778500000	14828000000	16540000000	11728000000	1655900000	1638900000	2304500000	25842000000	23637000000	26740000000	671540000	762070000	505130000		1814200000	7554500	4792300	7969100	60362000	61012000	43961000	18870000	18036000	17816000	85918000	85678000	88164000	3118800	3221000	1792800
O00311	>sp|O00311|CDC7_HUMAN Cell division cycle 7-related protein kinase OS=Homo sapiens GN=CDC7 PE=1 SV=1;>tr|J3KQS2|J3KQS2_HUMAN Cell division cycle 7-related protein kinase OS=Homo sapiens GN=CDC7 PE=2 SV=1	Cell division cycle 7-related protein kinase	CDC7	63.887	2	0	0	0	0	0	40808000	57496000	46970000	54816000	0	0	45781000	0	0	0		10793000	0	0	0	0	0	26494	544400	334450	444020	0	0	86060	0	0	0
Q6P1J9	>sp|Q6P1J9|CDC73_HUMAN Parafibromin OS=Homo sapiens GN=CDC73 PE=1 SV=1	Parafibromin	CDC73	60.576	14	381020000	410650000	235380000	96040000	166870000	244540000	3175400000	3177400000	3067100000	144090000	253860000	180870000	810580000	774110000	876110000		218920000	472830	150190	834590	968300	1372000	1088500	29534000	25038000	34252000	1120000	2399200	2864600	3865900	2363800	2209400
Q96GN5	>sp|Q96GN5|CDA7L_HUMAN Cell division cycle-associated 7-like protein OS=Homo sapiens GN=CDCA7L PE=1 SV=2;>sp|Q96GN5-2|CDA7L_HUMAN Isoform 2 of Cell division cycle-associated 7-like protein OS=Homo sapiens GN=CDCA7L;>sp|Q96GN5-4|CDA7L_HUMAN Isoform 3 of Cel	Cell division cycle-associated 7-like protein	CDCA7L	52.206	3	0	0	0	3941400	0	0	0	0	7383600	0	0	25479000	0	10757000	0		12378000	0	0	0	11951	0	0	0	0	103290	0	0	363860	0	94920	0
P06493	>sp|P06493|CDK1_HUMAN Cyclin-dependent kinase 1 OS=Homo sapiens GN=CDK1 PE=1 SV=3;>sp|P06493-2|CDK1_HUMAN Isoform 2 of Cyclin-dependent kinase 1 OS=Homo sapiens GN=CDK1;>tr|E5RIU6|E5RIU6_HUMAN Cyclin-dependent kinase 1 (Fragment) OS=Homo sapiens GN=CDK1 PE	Cyclin-dependent kinase 1	CDK1	34.095	7	87409000	142480000	69403000	56995000	179360000	122840000	66647000	153840000	106540000	183710000	97572000	147680000	154500000	104620000	102990000		216780000	120170	752780	119840	272080	2210000	1193200	211900	23363000	1129300	129490	554750	2364000	258160	442360	149450
F8W872	>tr|F8W872|F8W872_HUMAN Cyclin-dependent kinase 10 OS=Homo sapiens GN=CDK10 PE=2 SV=1;>sp|Q15131|CDK10_HUMAN Cyclin-dependent kinase 10 OS=Homo sapiens GN=CDK10 PE=1 SV=1;>sp|Q15131-2|CDK10_HUMAN Isoform 2 of Cyclin-dependent kinase 10 OS=Homo sapiens GN=C	Cyclin-dependent kinase 10	CDK10	35.607	2	0	0	0	0	4540700	0	0	0	0	0	0	0	0	0	0		15515000	0	0	0	0	29638	0	0	0	0	289340	0	440890	0	0	0
P21127	>sp|P21127|CD11B_HUMAN Cyclin-dependent kinase 11B OS=Homo sapiens GN=CDK11B PE=1 SV=3;>tr|J3QR44|J3QR44_HUMAN Cyclin-dependent kinase 11B OS=Homo sapiens GN=CDK11B PE=2 SV=1;>tr|J3QKR5|J3QKR5_HUMAN Cyclin-dependent kinase 11B OS=Homo sapiens GN=CDK11B PE=	Cyclin-dependent kinase 11B;Cyclin-dependent kinase 11A	CDK11B	92.706	16	231620000	304080000	173980000	835700000	656900000	485540000	205520000	121740000	205750000	655930000	841610000	796690000	373600000	206480000	423020000		167150000	551200	176870	182970	6481500	3795300	3533900	2344600	1295400	2026900	3599100	3155900	3600600	1650400	793500	1198800
Q9NYV4	>sp|Q9NYV4|CDK12_HUMAN Cyclin-dependent kinase 12 OS=Homo sapiens GN=CDK12 PE=1 SV=2;>sp|Q9NYV4-2|CDK12_HUMAN Isoform 2 of Cyclin-dependent kinase 12 OS=Homo sapiens GN=CDK12;>sp|Q9NYV4-3|CDK12_HUMAN Isoform 3 of Cyclin-dependent kinase 12 OS=Homo sapiens	Cyclin-dependent kinase 12	CDK12	164.15	8	0	0	0	382000000	1007200000	829850000	28145000	36994000	29107000	18659000	28002000	0	0	0	0		38160000	0	0	0	2226200	3785800	3126700	123440	153490	114930	20095	9014.7	0	0	0	0
Q14004	>sp|Q14004|CDK13_HUMAN Cyclin-dependent kinase 13 OS=Homo sapiens GN=CDK13 PE=1 SV=2;>sp|Q14004-2|CDK13_HUMAN Isoform 2 of Cyclin-dependent kinase 13 OS=Homo sapiens GN=CDK13	Cyclin-dependent kinase 13	CDK13	164.92	11	563540000	130600000	226680000	1431400000	1212200000	900950000	170890000	0	13488000	1662500000	1367600000	729710000	191630000	155760000	225010000		156050000	265200	100750	188550	6560700	4576000	2570900	698110	0	44259	1637200	2170000	1712500	954800	642770	990780
O14519	>sp|O14519|CDKA1_HUMAN Cyclin-dependent kinase 2-associated protein 1 OS=Homo sapiens GN=CDK2AP1 PE=1 SV=1;>sp|O14519-2|CDKA1_HUMAN Isoform 2 of Cyclin-dependent kinase 2-associated protein 1 OS=Homo sapiens GN=CDK2AP1;>tr|F5GZF0|F5GZF0_HUMAN Cyclin-depend	Cyclin-dependent kinase 2-associated protein 1	CDK2AP1	12.365	5	0	0	0	452790000	137960000	207230000	3811000000	2100300000	3633400000	335420000	280140000	281770000	702710000	534180000	448950000		1525000000	0	0	0	21694000	4505200	18098000	213500000	192640000	183670000	28327000	35069000	5673600	42184000	23042000	11703000
Q00526	>sp|Q00526|CDK3_HUMAN Cyclin-dependent kinase 3 OS=Homo sapiens GN=CDK3 PE=1 SV=1;>tr|K7EJ83|K7EJ83_HUMAN Cyclin-dependent kinase 3 (Fragment) OS=Homo sapiens GN=CDK3 PE=2 SV=1;>tr|K7ELV5|K7ELV5_HUMAN Cyclin-dependent kinase 3 (Fragment) OS=Homo sapiens GN	Cyclin-dependent kinase 3	CDK3	35.045	1	0	0	0	262510000	66337000	145450000	0	0	0	607740000	607620000	64171000	0	0	0		23114000	0	0	0	4390200	4196000	3160500	0	0	0	3619100	3418900	709380	0	0	0
Q96SZ6	>sp|Q96SZ6|CK5P1_HUMAN CDK5 regulatory subunit-associated protein 1 OS=Homo sapiens GN=CDK5RAP1 PE=1 SV=2;>sp|Q96SZ6-3|CK5P1_HUMAN Isoform 3 of CDK5 regulatory subunit-associated protein 1 OS=Homo sapiens GN=CDK5RAP1;>sp|Q96SZ6-2|CK5P1_HUMAN Isoform 2 of C	CDK5 regulatory subunit-associated protein 1	CDK5RAP1	67.688	5	517670000	1274000000	69319000	42495000	39714000	38158000	8508400	0	0	19117000	38673000	22356000	156300000	290240000	186170000		24474000	1997100	1842900	1946200	942120	730090	792710	206820	0	0	178220	336850	513320	494960	380400	580100
Q96SN8	>sp|Q96SN8|CK5P2_HUMAN CDK5 regulatory subunit-associated protein 2 OS=Homo sapiens GN=CDK5RAP2 PE=1 SV=5;>sp|Q96SN8-2|CK5P2_HUMAN Isoform 2 of CDK5 regulatory subunit-associated protein 2 OS=Homo sapiens GN=CDK5RAP2;>sp|Q96SN8-3|CK5P2_HUMAN Isoform 3 of C	CDK5 regulatory subunit-associated protein 2	CDK5RAP2	215.04	1	0	0	0	0	0	0	18887000	23293000	12781000	0	0	0	0	0	0		504230	0	0	0	0	0	0	66585	75591	57845	0	0	0	0	0	0
Q9UKY7	>sp|Q9UKY7|CDV3_HUMAN Protein CDV3 homolog OS=Homo sapiens GN=CDV3 PE=1 SV=1;>sp|Q9UKY7-2|CDV3_HUMAN Isoform 2 of Protein CDV3 homolog OS=Homo sapiens GN=CDV3	Protein CDV3 homolog	CDV3	27.335	5	417200000	490580000	0	0	742370000	0	0	0	0	1924500000	5835200000	4584700000	0	0	0		184560000	337710	354810	0	0	1388700	0	0	0	0	29897000	54531000	25166000	0	0	0
Q03701	>sp|Q03701|CEBPZ_HUMAN CCAAT/enhancer-binding protein zeta OS=Homo sapiens GN=CEBPZ PE=1 SV=3;>tr|C9J9W7|C9J9W7_HUMAN CCAAT/enhancer-binding protein zeta (Fragment) OS=Homo sapiens GN=CEBPZ PE=2 SV=1	CCAAT/enhancer-binding protein zeta	CEBPZ	120.97	4	0	0	0	0	0	20723000	22758000	0	0	3031100000	3032200000	3024000000	0	0	0		30048000	0	0	0	0	0	309070	508960	0	0	8582100	8986300	9412400	0	0	0
Q9BXF3	>sp|Q9BXF3|CECR2_HUMAN Cat eye syndrome critical region protein 2 OS=Homo sapiens GN=CECR2 PE=1 SV=2;>sp|Q9BXF3-3|CECR2_HUMAN Isoform C of Cat eye syndrome critical region protein 2 OS=Homo sapiens GN=CECR2;>tr|E2QRE6|E2QRE6_HUMAN Cat eye syndrome critical	Cat eye syndrome critical region protein 2	CECR2	164.21	13	122570000	58479000	45171000	146090000	202770000	112370000	491630000	396910000	492910000	677220000	679000000	732540000	463110000	689330000	694440000		45088000	26925	33564	64221	596040	379780	168470	2653500	2454800	2354300	1001500	1442500	1520800	2095900	2094500	1959900
Q9BXW7	>sp|Q9BXW7|CECR5_HUMAN Cat eye syndrome critical region protein 5 OS=Homo sapiens GN=CECR5 PE=1 SV=1;>sp|Q9BXW7-2|CECR5_HUMAN Isoform 1 of Cat eye syndrome critical region protein 5 OS=Homo sapiens GN=CECR5	Cat eye syndrome critical region protein 5	CECR5	46.321	17	11906000	4595800	4523100	0	0	0	3410100	0	4250800	17979000	11055000	11066000	3793800	6082700	6629900		448410000	537180	61169	70543	0	0	0	735530	0	585500	1314300	1096800	294080	56296	114160	448910
G5EA30	>tr|G5EA30|G5EA30_HUMAN CUG triplet repeat, RNA binding protein 1, isoform CRA_c OS=Homo sapiens GN=CELF1 PE=2 SV=1;>sp|Q92879-4|CELF1_HUMAN Isoform 4 of CUGBP Elav-like family member 1 OS=Homo sapiens GN=CELF1;>sp|Q92879|CELF1_HUMAN CUGBP Elav-like family	CUGBP Elav-like family member 1	CELF1	55.142	6	732100000	424450000	644500000	398260000	205970000	301570000	422170000	319350000	370000000	262520000	179560000	106490000	335980000	381900000	333710000		246190000	1473600	1467800	1649500	2335100	2640000	1149700	5492100	4288100	5212200	1270600	830810	1053800	921250	2402200	856040
P49454	>sp|P49454|CENPF_HUMAN Centromere protein F OS=Homo sapiens GN=CENPF PE=1 SV=2	Centromere protein F	CENPF	367.76	7	399150000	366680000	406700000	118920000	0	0	0	112330000	0	287880000	323760000	307000000	203840000	174610000	171660000		4290300	148090	105800	156320	47051	0	0	0	66770	0	298940	303560	328420	167810	153820	70874
Q92674	>sp|Q92674|CENPI_HUMAN Centromere protein I OS=Homo sapiens GN=CENPI PE=1 SV=2;>tr|J3KMW4|J3KMW4_HUMAN Centromere protein I OS=Homo sapiens GN=CENPI PE=2 SV=1;>sp|Q92674-2|CENPI_HUMAN Isoform 2 of Centromere protein I OS=Homo sapiens GN=CENPI	Centromere protein I	CENPI	86.719	1	0	0	0	0	0	0	0	0	0	0	0	0	0	0	0		560720	0	0	0	0	0	0	0	0	0	0	0	0	0	0	0
Q9NSP4	>sp|Q9NSP4|CENPM_HUMAN Centromere protein M OS=Homo sapiens GN=CENPM PE=1 SV=1;>tr|B1AHQ6|B1AHQ6_HUMAN Centromere protein M OS=Homo sapiens GN=CENPM PE=2 SV=1;>sp|Q9NSP4-3|CENPM_HUMAN Isoform 3 of Centromere protein M OS=Homo sapiens GN=CENPM	Centromere protein M	CENPM	19.737	1	0	0	0	0	0	0	0	0	0	0	0	0	0	0	0		8435800	0	0	0	0	0	0	0	0	0	0	0	0	0	0	0
Q6IPU0	>sp|Q6IPU0|CENPP_HUMAN Centromere protein P OS=Homo sapiens GN=CENPP PE=1 SV=1	Centromere protein P	CENPP	33.165	1	0	0	0	0	0	0	0	0	0	0	0	0	0	0	0		3124200	0	0	0	0	0	0	0	0	0	0	0	0	0	0	0
Q9P209	>sp|Q9P209|CEP72_HUMAN Centrosomal protein of 72 kDa OS=Homo sapiens GN=CEP72 PE=1 SV=2;>sp|Q9P209-2|CEP72_HUMAN Isoform 2 of Centrosomal protein of 72 kDa OS=Homo sapiens GN=CEP72	Centrosomal protein of 72 kDa	CEP72	71.717	2	0	0	0	170640000	146990000	118490000	560670	701760	740070	0	0	0	511980	899280	599530		4996100	0	0	0	1349600	1083400	874290	27871	33587	34896	0	0	0	11101	24530	12637
Q5JTW2	>sp|Q5JTW2-2|CEP78_HUMAN Isoform 2 of Centrosomal protein of 78 kDa OS=Homo sapiens GN=CEP78;>sp|Q5JTW2-5|CEP78_HUMAN Isoform 4 of Centrosomal protein of 78 kDa OS=Homo sapiens GN=CEP78;>tr|A8MST6|A8MST6_HUMAN Centrosomal protein of 78 kDa OS=Homo sapiens	Centrosomal protein of 78 kDa	CEP78	80.073	4	0	0	0	0	20764000	17201000	17690000	0	0	0	0	0	0	0	0		4229500	0	0	0	0	165900	129900	199690	0	0	0	0	0	0	0	0
P41208	>sp|P41208|CETN2_HUMAN Centrin-2 OS=Homo sapiens GN=CETN2 PE=1 SV=1	Centrin-2	CETN2	19.738	6	0	0	0	6207600	30338000	26595000	37290000	20370000	20868000	26906000	17739000	21112000	53422000	28223000	163070000		360630000	0	0	0	258660	826050	214230	3131100	1240900	1903000	28715000	585650	498890	1471800	1177900	1158500
B4E1Z4	>tr|B4E1Z4|B4E1Z4_HUMAN Complement factor B OS=Homo sapiens GN=CFB PE=2 SV=1;>tr|E7ETN3|E7ETN3_HUMAN Uncharacterized protein OS=Homo sapiens PE=2 SV=1;>sp|P00751|CFAB_HUMAN Complement factor B OS=Homo sapiens GN=CFB PE=1 SV=2;>tr|H7C5H1|H7C5H1_HUMAN Comple	Complement factor B;Complement factor B Ba fragment;Complement factor B Bb fragment	CFB	140.94	3	0	0	89338000	81393000	520190000	89287000	0	0	0	138260000	74662000	234700000	210330000	233160000	135990000		57605000	0	0	115860	153660	181970	113020	0	0	0	55586	27122	226510	205900	284400	81068
E9PK25	>tr|E9PK25|E9PK25_HUMAN Cofilin-1 OS=Homo sapiens GN=CFL1 PE=2 SV=1;>sp|P23528|COF1_HUMAN Cofilin-1 OS=Homo sapiens GN=CFL1 PE=1 SV=3;>tr|E9PP50|E9PP50_HUMAN Cofilin-1 (Fragment) OS=Homo sapiens GN=CFL1 PE=2 SV=1;>tr|G3V1A4|G3V1A4_HUMAN Cofilin 1 (Non-musc	Cofilin-1	CFL1	22.728	6	1163300000	1215000000	1196300000	307140000	445630000	444460000	418280000	531800000	490750000	1332300000	1688200000	1565400000	862050000	801560000	774210000		1370100000	8576700	6815400	8869500	6397000	4275000	2331400	16789000	12664000	12089000	18789000	23586000	20910000	7039800	9728700	8325700
A6PVU7	>tr|A6PVU7|A6PVU7_HUMAN Cingulin (Fragment) OS=Homo sapiens GN=CGN PE=2 SV=1;>tr|A2A3M4|A2A3M4_HUMAN Cingulin (Fragment) OS=Homo sapiens GN=CGN PE=2 SV=1		CGN	31.47	1	0	0	0	0	0	0	0	0	0	0	0	0	0	0	0		30258000	0	0	0	0	0	0	0	0	0	0	0	0	0	0	0
Q9P2M7	>sp|Q9P2M7|CING_HUMAN Cingulin OS=Homo sapiens GN=CGN PE=1 SV=2;>sp|Q9P2M7-2|CING_HUMAN Isoform 2 of Cingulin OS=Homo sapiens GN=CGN	Cingulin	CGN	136.38	45	509330000	673260000	444410000	584010000	920360000	761680000	210510000	306180000	327990000	687850000	1045500000	686270000	127710000	67177000	107420000		1011000000	620910	847240	900650	4503400	3338800	4592000	3534200	4756900	7390200	2552000	2541200	2152700	946720	562730	885330
Q96JM3	>sp|Q96JM3|CHAP1_HUMAN Chromosome alignment-maintaining phosphoprotein 1 OS=Homo sapiens GN=CHAMP1 PE=1 SV=2	Chromosome alignment-maintaining phosphoprotein 1	CHAMP1	89.098	10	478990000	192420000	253950000	161490000	251050000	960180000	65569000	154660000	108080000	153000000	209030000	152270000	119440000	171560000	311020000		48574000	626230	464900	518240	925810	788250	1739800	446240	843520	646680	385540	1533600	244280	287870	401770	543570
Q86WJ1	>sp|Q86WJ1|CHD1L_HUMAN Chromodomain-helicase-DNA-binding protein 1-like OS=Homo sapiens GN=CHD1L PE=1 SV=2;>sp|Q86WJ1-4|CHD1L_HUMAN Isoform 4 of Chromodomain-helicase-DNA-binding protein 1-like OS=Homo sapiens GN=CHD1L;>sp|Q86WJ1-3|CHD1L_HUMAN Isoform 3 of	Chromodomain-helicase-DNA-binding protein 1-like	CHD1L	100.98	2	0	0	12142000	0	0	0	14357000	0	0	7701500	0	0	49110000	23661000	21975000		3652500	0	0	14682	0	0	0	108160	0	0	33305	0	0	167960	95576	73605
Q14839	>sp|Q14839-2|CHD4_HUMAN Isoform 2 of Chromodomain-helicase-DNA-binding protein 4 OS=Homo sapiens GN=CHD4;>sp|Q14839|CHD4_HUMAN Chromodomain-helicase-DNA-binding protein 4 OS=Homo sapiens GN=CHD4 PE=1 SV=2;>tr|F5GWX5|F5GWX5_HUMAN Chromodomain-helicase-DNA-b	Chromodomain-helicase-DNA-binding protein 4	CHD4	220.85	60	9146900000	9763500000	10222000000	4207000000	4972900000	3391800000	62238000000	60814000000	63467000000	5586900000	6118900000	5986900000	16795000000	18415000000	18737000000		1964200000	8056400	6759200	8397900	13138000	13435000	8966100	262030000	244970000	243050000	12805000	18215000	12414000	37504000	40104000	33425000
Q8TD26	>sp|Q8TD26|CHD6_HUMAN Chromodomain-helicase-DNA-binding protein 6 OS=Homo sapiens GN=CHD6 PE=1 SV=4	Chromodomain-helicase-DNA-binding protein 6	CHD6	305.41	30	240670000	332830000	188960000	131950000	224750000	213610000	3477600000	3411300000	3472600000	323420000	340030000	331530000	1515200000	835070000	848320000		57826000	52831	61861	66545	609700	1791400	466270	10653000	8921500	10306000	445910	428780	279040	661090	833500	649230
Q9P2D1	>sp|Q9P2D1|CHD7_HUMAN Chromodomain-helicase-DNA-binding protein 7 OS=Homo sapiens GN=CHD7 PE=1 SV=3	Chromodomain-helicase-DNA-binding protein 7	CHD7	335.92	27	331510000	362350000	268440000	3885500000	2749000000	2784900000	2733300000	2740400000	2303500000	4011500000	3340700000	3880700000	5464100000	4320400000	5140400000		219900000	48436	30283	75528	5626700	3387500	2751600	5284900	2534400	2583800	8211400	5106400	3752100	5195700	4354000	4284600
Q9HCK8	>sp|Q9HCK8|CHD8_HUMAN Chromodomain-helicase-DNA-binding protein 8 OS=Homo sapiens GN=CHD8 PE=1 SV=5;>sp|Q9HCK8-2|CHD8_HUMAN Isoform 2 of Chromodomain-helicase-DNA-binding protein 8 OS=Homo sapiens GN=CHD8	Chromodomain-helicase-DNA-binding protein 8	CHD8	290.52	3	0	0	0	0	0	0	0	0	0	0	0	0	0	0	0		1886500	0	0	0	0	0	0	0	0	0	0	0	0	0	119680	0
Q8IWX8	>sp|Q8IWX8|CHERP_HUMAN Calcium homeostasis endoplasmic reticulum protein OS=Homo sapiens GN=CHERP PE=1 SV=3	Calcium homeostasis endoplasmic reticulum protein	CHERP	103.7	1	351350000	255100000	316090000	1296600000	2511900000	608810000	99288000	237130000	566490000	854640000	470790000	997960000	403560000	38949000	171540000		2667300000	1211700	787850	863070	5721600	8736000	6659800	2362000	6972000	5416800	7784500	5006700	4845600	1640000	1021800	1044900
E7EXA6	>tr|E7EXA6|E7EXA6_HUMAN Chromosome transmission fidelity protein 18 homolog OS=Homo sapiens GN=CHTF18 PE=2 SV=1;>sp|Q8WVB6-2|CTF18_HUMAN Isoform 2 of Chromosome transmission fidelity protein 18 homolog OS=Homo sapiens GN=CHTF18;>sp|Q8WVB6|CTF18_HUMAN Chrom	Chromosome transmission fidelity protein 18 homolog	CHTF18	129.4	2	0	0	0	0	0	0	0	0	0	0	0	0	0	0	0		849290	0	0	0	0	0	0	0	0	0	0	0	0	0	0	0
Q9Y3Y2	>sp|Q9Y3Y2-3|CHTOP_HUMAN Isoform 2 of Chromatin target of PRMT1 protein OS=Homo sapiens GN=CHTOP;>sp|Q9Y3Y2|CHTOP_HUMAN Chromatin target of PRMT1 protein OS=Homo sapiens GN=CHTOP PE=1 SV=2;>sp|Q9Y3Y2-4|CHTOP_HUMAN Isoform 3 of Chromatin target of PRMT1 pro	Chromatin target of PRMT1 protein	CHTOP	26.524	6	19410000000	17872000000	19135000000	3363100000	4048400000	3239700000	5595700000	4435300000	5144800000	4308100000	4159300000	3982700000	1008900000	830580000	965110000		3881400000	104910000	76240000	101570000	66349000	77058000	52076000	200680000	158910000	155690000	70538000	66207000	63434000	21419000	25796000	16878000
Q86X95	>sp|Q86X95|CIR1_HUMAN Corepressor interacting with RBPJ 1 OS=Homo sapiens GN=CIR1 PE=1 SV=1;>sp|Q86X95-2|CIR1_HUMAN Isoform 2 of Corepressor interacting with RBPJ 1 OS=Homo sapiens GN=CIR1	Corepressor interacting with RBPJ 1	CIR1	52.313	17	4656400000	4863300000	4499200000	475990000	415210000	313550000	492060000	472540000	355600000	373710000	637980000	587850000	156810000	314930000	144620000		252850000	15489000	14704000	16032000	9002400	10081000	3370300	5651400	5788300	3866600	4791200	5424400	6279500	685280	867490	1699600
D6W5Y5	>tr|D6W5Y5|D6W5Y5_HUMAN Cold inducible RNA binding protein, isoform CRA_c OS=Homo sapiens GN=CIRBP PE=2 SV=1;>tr|B4E2X2|B4E2X2_HUMAN Cold-inducible RNA-binding protein OS=Homo sapiens GN=CIRBP PE=2 SV=1;>tr|K7EQR7|K7EQR7_HUMAN Cold-inducible RNA-binding pr	Cold-inducible RNA-binding protein	CIRBP	31.918	5	963250000	1275500000	1044400000	1494400000	2600100000	2743600000	2093300000	1078200000	788260000	4497000000	4630800000	5761100000	1107200000	968270000	1287200000		1116200000	60807000	56348000	65223000	9425500	8399900	6437000	36828000	8935100	5267600	33923000	31282000	31630000	4250800	2785200	2676500
H3BSH7	>tr|H3BSH7|H3BSH7_HUMAN Cirhin (Fragment) OS=Homo sapiens GN=CIRH1A PE=2 SV=1;>sp|Q969X6|CIR1A_HUMAN Cirhin OS=Homo sapiens GN=CIRH1A PE=1 SV=1;>sp|Q969X6-2|CIR1A_HUMAN Isoform 2 of Cirhin OS=Homo sapiens GN=CIRH1A	Cirhin	CIRH1A	77.942	1	0	0	0	0	0	0	0	1746100	0	0	0	0	0	12198000	6577300		3203500	0	0	0	0	0	0	0	20420	0	0	0	0	0	147890	54393
Q14008	>sp|Q14008-3|CKAP5_HUMAN Isoform 3 of Cytoskeleton-associated protein 5 OS=Homo sapiens GN=CKAP5;>sp|Q14008|CKAP5_HUMAN Cytoskeleton-associated protein 5 OS=Homo sapiens GN=CKAP5 PE=1 SV=3;>sp|Q14008-2|CKAP5_HUMAN Isoform 2 of Cytoskeleton-associated prote	Cytoskeleton-associated protein 5	CKAP5	226.25	4	43094000	33242000	0	60622000	42796000	0	0	0	0	0	0	0	57522000	46594000	53357000		3622100	26647	36692	0	133820	198070	0	0	0	0	0	0	0	16531	88506	13910
P12277	>sp|P12277|KCRB_HUMAN Creatine kinase B-type OS=Homo sapiens GN=CKB PE=1 SV=1;>tr|H0YJG0|H0YJG0_HUMAN Creatine kinase B-type (Fragment) OS=Homo sapiens GN=CKB PE=2 SV=1	Creatine kinase B-type	CKB	42.644	2	0	36191000	121030000	0	6260300	0	0	0	0	127380000	101660000	0	0	0	74043000		42277000	0	87955	528290	0	6853.2	0	0	0	0	451500	549110	0	0	0	698270
P33552	>sp|P33552|CKS2_HUMAN Cyclin-dependent kinases regulatory subunit 2 OS=Homo sapiens GN=CKS2 PE=1 SV=1	Cyclin-dependent kinases regulatory subunit 2	CKS2	9.8602	4	0	0	1076700000	0	0	0	0	0	0	0	0	0	0	0	0		776920000	0	0	7682700	0	0	0	0	0	0	0	0	0	0	0	0
Q7Z460	>sp|Q7Z460|CLAP1_HUMAN CLIP-associating protein 1 OS=Homo sapiens GN=CLASP1 PE=1 SV=1;>tr|F8WA11|F8WA11_HUMAN CLIP-associating protein 1 OS=Homo sapiens GN=CLASP1 PE=2 SV=1;>sp|Q7Z460-3|CLAP1_HUMAN Isoform 3 of CLIP-associating protein 1 OS=Homo sapiens GN	CLIP-associating protein 1	CLASP1	169.45	1	0	0	0	0	0	0	0	0	0	0	0	0	26622000	0	0		620260	0	0	0	0	0	0	0	0	0	0	0	0	63640	0	0
E7EW49	>tr|E7EW49|E7EW49_HUMAN CLIP-associating protein 2 OS=Homo sapiens GN=CLASP2 PE=2 SV=1;>tr|E7ERI8|E7ERI8_HUMAN CLIP-associating protein 2 OS=Homo sapiens GN=CLASP2 PE=2 SV=1;>tr|F5H604|F5H604_HUMAN CLIP-associating protein 2 OS=Homo sapiens GN=CLASP2 PE=2	CLIP-associating protein 2	CLASP2	165.7	2	70746000	0	75980000	56118000	165860000	51603000	0	0	0	0	0	0	0	53685000	74549000		4838300	26706	0	29864	782740	885060	617440	0	0	0	0	0	0	0	57077	74100
P49760	>sp|P49760|CLK2_HUMAN Dual specificity protein kinase CLK2 OS=Homo sapiens GN=CLK2 PE=1 SV=1;>sp|P49760-3|CLK2_HUMAN Isoform 3 of Dual specificity protein kinase CLK2 OS=Homo sapiens GN=CLK2;>tr|B1AVT0|B1AVT0_HUMAN Dual-specificity protein kinase CLK2 OS=H	Dual specificity protein kinase CLK2	CLK2	60.089	2	56366000	0	0	359010000	0	66857000	57484000	0	0	0	0	0	0	0	0		28647000	250280	0	0	2383900	0	1318400	1586400	0	0	0	0	0	0	0	0
P49761	>sp|P49761|CLK3_HUMAN Dual specificity protein kinase CLK3 OS=Homo sapiens GN=CLK3 PE=1 SV=3;>sp|P49761-1|CLK3_HUMAN Isoform 1 of Dual specificity protein kinase CLK3 OS=Homo sapiens GN=CLK3;>tr|G5E959|G5E959_HUMAN CDC-like kinase 3, isoform CRA_d OS=Homo	Dual specificity protein kinase CLK3	CLK3	73.514	5	31235000	33955000	32829000	199160000	428120000	141830000	233010000	175760000	193480000	233040000	152960000	58100000	39799000	52053000	0		57248000	82445	472410	52517	1569400	2633800	1379000	1391800	966390	1037000	565680	429200	560950	209610	59645	0
Q9HAZ1	>sp|Q9HAZ1|CLK4_HUMAN Dual specificity protein kinase CLK4 OS=Homo sapiens GN=CLK4 PE=1 SV=1	Dual specificity protein kinase CLK4	CLK4	57.491	1	0	23457000	0	82328000	39135000	34114000	35404000	27858000	27856000	0	0	0	0	0	0		11872000	0	56731	0	1050100	363380	370460	670020	466300	394500	0	0	0	0	0	0
Q16740	>sp|Q16740|CLPP_HUMAN Putative ATP-dependent Clp protease proteolytic subunit, mitochondrial OS=Homo sapiens GN=CLPP PE=1 SV=1;>tr|M0R208|M0R208_HUMAN ATP-dependent Clp protease proteolytic subunit OS=Homo sapiens GN=CLPP PE=2 SV=1;>tr|M0QYV5|M0QYV5_HUMAN	Putative ATP-dependent Clp protease proteolytic subunit, mitochondrial	CLPP	30.18	5	27412000	31420000	26489000	21132000	15321000	28512000	0	0	0	3394000	0	0	0	12252000	0		208680000	328670	333760	319270	1059800	643200	1298900	0	0	0	78711	0	0	0	346820	0
O76031	>sp|O76031|CLPX_HUMAN ATP-dependent Clp protease ATP-binding subunit clpX-like, mitochondrial OS=Homo sapiens GN=CLPX PE=1 SV=2	ATP-dependent Clp protease ATP-binding subunit clpX-like, mitochondrial	CLPX	69.223	9	79520000	102900000	96565000	29777000	53894000	77905000	30946000	75310000	73297000	25349000	43061000	54505000	215090000	396020000	360900000		66992000	239500	334350	317220	487740	373670	145330	383890	141810	793270	160420	237750	219150	753160	1066200	725670
Q9HAW4	>sp|Q9HAW4|CLSPN_HUMAN Claspin OS=Homo sapiens GN=CLSPN PE=1 SV=3;>sp|Q9HAW4-3|CLSPN_HUMAN Isoform 3 of Claspin OS=Homo sapiens GN=CLSPN;>sp|Q9HAW4-2|CLSPN_HUMAN Isoform 2 of Claspin OS=Homo sapiens GN=CLSPN;>tr|E7ESG2|E7ESG2_HUMAN Claspin OS=Homo sapiens	Claspin	CLSPN	151.09	3	0	0	0	0	0	0	0	0	0	0	0	0	0	0	0		3757400	0	0	0	0	0	0	0	0	0	0	0	0	0	0	0
Q00610	>sp|Q00610|CLH1_HUMAN Clathrin heavy chain 1 OS=Homo sapiens GN=CLTC PE=1 SV=5;>sp|Q00610-2|CLH1_HUMAN Isoform 2 of Clathrin heavy chain 1 OS=Homo sapiens GN=CLTC	Clathrin heavy chain 1	CLTC	191.61	15	137770000	169710000	76407000	0	50838000	21127000	29968000	39141000	49787000	33957000	26824000	80234000	130840000	86969000	87497000		31961000	136040	66119	66049	0	48502	11350	72764	106870	102510	44054	27409	98151	441930	110860	54085
Q8NFW8	>sp|Q8NFW8|NEUA_HUMAN N-acylneuraminate cytidylyltransferase OS=Homo sapiens GN=CMAS PE=1 SV=2;>sp|Q8NFW8-2|NEUA_HUMAN Isoform 2 of N-acylneuraminate cytidylyltransferase OS=Homo sapiens GN=CMAS	N-acylneuraminate cytidylyltransferase	CMAS	48.379	29	1023200000	379460000	60701000	32928000	45876000	23145000	15261000	123660000	33781000	23769000	16860000	48850000	15967000	8551200	48107000		2361200000	4470200	1422700	831690	2680600	2829800	2522600	216040	2313900	2037300	1025100	833940	515170	245660	694350	1045900
H0YAZ4	>tr|H0YAZ4|H0YAZ4_HUMAN Cyclic nucleotide-gated cation channel beta-3 (Fragment) OS=Homo sapiens GN=CNGB3 PE=2 SV=1		CNGB3	12.342	1	1936500000	0	2209800000	0	575030000	819070000	1693100000	1053400000	1098300000	2055600000	1179600000	1067500000	0	0	0		3306700000	22816000	0	27664000	0	2903000	4328300	117980000	57681000	59446000	46258000	36937000	34648000	0	0	0
B4DUT8	>tr|B4DUT8|B4DUT8_HUMAN Calponin-2 OS=Homo sapiens GN=CNN2 PE=2 SV=1;>sp|Q99439|CNN2_HUMAN Calponin-2 OS=Homo sapiens GN=CNN2 PE=1 SV=4;>tr|B4DDF4|B4DDF4_HUMAN Calponin-2 OS=Homo sapiens GN=CNN2 PE=2 SV=1;>tr|H3BVI6|H3BVI6_HUMAN Calponin-2 (Fragment) OS=Ho	Calponin-2	CNN2	35.943	10	1693300000	1855200000	1508200000	2332500000	2794600000	1667600000	1567500000	1341100000	1542100000	2275400000	1916100000	2543200000	1875800000	1837900000	2073300000		1602100000	7640300	7744100	8428300	25668000	34099000	24845000	35934000	31329000	28728000	18780000	17821000	19601000	25693000	28188000	25621000
Q15417	>sp|Q15417|CNN3_HUMAN Calponin-3 OS=Homo sapiens GN=CNN3 PE=1 SV=1;>tr|B4DFK6|B4DFK6_HUMAN Calponin-3 OS=Homo sapiens GN=CNN3 PE=2 SV=1;>tr|F8WA86|F8WA86_HUMAN Calponin-3 OS=Homo sapiens GN=CNN3 PE=2 SV=1;>tr|E9PDU6|E9PDU6_HUMAN Calponin-3 (Fragment) OS=Ho	Calponin-3	CNN3	36.413	8	574840000	1237000000	145120000	1672300000	1686000000	1242000000	1141900000	819380000	1238600000	1698300000	3117800000	2146000000	1873200000	1923300000	2977000000		1213300000	441230	549300	378860	31985000	19999000	13362000	20414000	15377000	15770000	11151000	29512000	17398000	40286000	36735000	29855000
A5YKK6	>sp|A5YKK6|CNOT1_HUMAN CCR4-NOT transcription complex subunit 1 OS=Homo sapiens GN=CNOT1 PE=1 SV=2;>sp|A5YKK6-2|CNOT1_HUMAN Isoform 2 of CCR4-NOT transcription complex subunit 1 OS=Homo sapiens GN=CNOT1;>sp|A5YKK6-3|CNOT1_HUMAN Isoform 3 of CCR4-NOT transc	CCR4-NOT transcription complex subunit 1	CNOT1	266.94	4	0	0	0	137400000	120080000	71971000	0	29406000	27668000	26194000	198510000	20059000	502910000	237280000	78735000		15670000	0	0	0	91200	322330	126820	0	21409	79723	12863	225350	9303.7	145680	99401	63135
O95628	>sp|O95628-6|CNOT4_HUMAN Isoform 6 of CCR4-NOT transcription complex subunit 4 OS=Homo sapiens GN=CNOT4;>sp|O95628-10|CNOT4_HUMAN Isoform 10 of CCR4-NOT transcription complex subunit 4 OS=Homo sapiens GN=CNOT4;>sp|O95628-9|CNOT4_HUMAN Isoform 9 of CCR4-NOT	CCR4-NOT transcription complex subunit 4	CNOT4	84.746	1	0	0	0	2931400000	3124300000	2246800000	0	2025800000	2160700000	2523000000	1754600000	903730000	1922200000	1999800000	0		601230000	0	0	0	17024000	23028000	15115000	0	24350000	25316000	12941000	13319000	2256600	11149000	13037000	0
Q8WX92	>sp|Q8WX92|NELFB_HUMAN Negative elongation factor B OS=Homo sapiens GN=NELFB PE=1 SV=1	Negative elongation factor B	COBRA1	65.697	5	0	0	21956000	42819000	29450000	0	39869000	23303000	0	22684000	37084000	46617000	155580000	0	44531000		20681000	0	0	31035	508440	338440	0	83584	251690	0	9178.2	173540	64055	286180	0	209980
P12107	>sp|P12107-2|COBA1_HUMAN Isoform B of Collagen alpha-1(XI) chain OS=Homo sapiens GN=COL11A1;>sp|P12107|COBA1_HUMAN Collagen alpha-1(XI) chain OS=Homo sapiens GN=COL11A1 PE=1 SV=4;>sp|P12107-3|COBA1_HUMAN Isoform C of Collagen alpha-1(XI) chain OS=Homo sapi	Collagen alpha-1(XI) chain	COL11A1	182.42	3	61860000	49147000	59624000	52490000	56831000	108790000	0	0	0	0	58306000	0	0	0	60898000		5297900	31372	16763	29633	70060	112550	412870	0	0	0	0	100210	0	0	0	78671
P39060	>sp|P39060|COIA1_HUMAN Collagen alpha-1(XVIII) chain OS=Homo sapiens GN=COL18A1 PE=1 SV=5;>sp|P39060-1|COIA1_HUMAN Isoform 2 of Collagen alpha-1(XVIII) chain OS=Homo sapiens GN=COL18A1;>sp|P39060-2|COIA1_HUMAN Isoform 3 of Collagen alpha-1(XVIII) chain OS=	Collagen alpha-1(XVIII) chain;Endostatin	COL18A1	178.19	3	0	0	0	0	0	0	0	0	0	0	0	0	0	0	0		6394600	0	0	0	0	0	0	0	0	0	0	0	0	0	0	0
P02452	>sp|P02452|CO1A1_HUMAN Collagen alpha-1(I) chain OS=Homo sapiens GN=COL1A1 PE=1 SV=5	Collagen alpha-1(I) chain	COL1A1	138.94	2	55477000	29295000	26416000	437700000	4548900000	654200000	0	0	0	45427000	118460000	109910000	0	0	21137000		46428000	74371	30696	57375	855540	8748600	10005000	0	0	0	69791	388950	327140	0	0	64991
P53621	>sp|P53621|COPA_HUMAN Coatomer subunit alpha OS=Homo sapiens GN=COPA PE=1 SV=2;>sp|P53621-2|COPA_HUMAN Isoform 2 of Coatomer subunit alpha OS=Homo sapiens GN=COPA	Coatomer subunit alpha;Xenin;Proxenin	COPA	138.34	17	101770000	11146000	0	1556000000	4022800000	515930000	552300000	17222000	49216000	506690000	493990000	485390000	261060000	380370000	73726000		108080000	38516	14371	0	6775600	7946900	848280	2390200	149150	295050	1080000	1005500	1568600	270700	1793600	333610
P53618	>sp|P53618|COPB_HUMAN Coatomer subunit beta OS=Homo sapiens GN=COPB1 PE=1 SV=3;>tr|E9PP73|E9PP73_HUMAN Coatomer subunit beta (Fragment) OS=Homo sapiens GN=COPB1 PE=2 SV=1	Coatomer subunit beta	COPB1	107.14	12	160960000	177490000	324970000	91218000	205340000	121140000	102740000	116570000	102170000	128370000	51918000	65763000	762570000	691840000	743720000		119830000	249050	192200	234110	651110	786850	326640	913390	1251300	407140	231890	80292	59993	907810	8317600	1053000
P35606	>sp|P35606|COPB2_HUMAN Coatomer subunit beta OS=Homo sapiens GN=COPB2 PE=1 SV=2;>tr|B4DZI8|B4DZI8_HUMAN Coatomer protein complex, subunit beta 2 (Beta prime), isoform CRA_b OS=Homo sapiens GN=COPB2 PE=2 SV=1	Coatomer subunit beta	COPB2	102.49	3	0	0	0	0	42132000	0	0	0	0	0	37803000	0	0	0	0		7815600	0	0	0	0	18260	0	0	0	0	0	19955	0	0	0	0
Q9Y678	>sp|Q9Y678|COPG1_HUMAN Coatomer subunit gamma-1 OS=Homo sapiens GN=COPG1 PE=1 SV=1	Coatomer subunit gamma-1	COPG1	97.717	10	98347000	197490000	86694000	32326000	15034000	15800000	19446000	165770000	40080000	44495000	97581000	83087000	217160000	412820000	469790000		64926000	143730	94787	103490	431140	53404	79230	224060	549510	301670	153270	141430	127000	1237700	1567200	1481900
Q9UBF2	>sp|Q9UBF2|COPG2_HUMAN Coatomer subunit gamma-2 OS=Homo sapiens GN=COPG2 PE=1 SV=1	Coatomer subunit gamma-2	COPG2	97.621	4	0	18069000	8894200	0	8775300	5808500	26290000	16626000	5368100	8150900	4587200	9096200	135500000	118130000	149070000		12654000	0	30016	16728	0	68922	44127	149360	184470	52838	58086	28872	42052	341930	335060	354310
Q9UNS2	>sp|Q9UNS2|CSN3_HUMAN COP9 signalosome complex subunit 3 OS=Homo sapiens GN=COPS3 PE=1 SV=3;>tr|C9JLV5|C9JLV5_HUMAN COP9 signalosome complex subunit 3 (Fragment) OS=Homo sapiens GN=COPS3 PE=2 SV=1;>tr|J3QKR0|J3QKR0_HUMAN COP9 signalosome complex subunit 3	COP9 signalosome complex subunit 3	COPS3	47.873	1	0	0	0	0	0	0	0	0	0	0	9459900	0	0	0	0		1821400	0	0	0	0	0	0	0	0	0	0	34283	0	0	0	0
F8VVA7	>tr|F8VVA7|F8VVA7_HUMAN Coatomer subunit zeta-1 OS=Homo sapiens GN=COPZ1 PE=2 SV=1;>sp|P61923|COPZ1_HUMAN Coatomer subunit zeta-1 OS=Homo sapiens GN=COPZ1 PE=1 SV=1;>tr|F8VYZ4|F8VYZ4_HUMAN Coatomer subunit zeta-1 OS=Homo sapiens GN=COPZ1 PE=2 SV=1;>tr|F8VS	Coatomer subunit zeta-1	COPZ1	22.34	2	105010000	170400000	0	0	0	0	0	0	0	2936200000	200130000	3676800000	369420000	234050000	0		301440000	686620	140680	0	0	0	0	0	0	0	71380000	78149000	97736000	602110	737540	0
Q5HYK3	>sp|Q5HYK3|COQ5_HUMAN 2-methoxy-6-polyprenyl-1,4-benzoquinol methylase, mitochondrial OS=Homo sapiens GN=COQ5 PE=1 SV=2;>tr|F8VVX6|F8VVX6_HUMAN 2-methoxy-6-polyprenyl-1,4-benzoquinol methylase, mitochondrial (Fragment) OS=Homo sapiens GN=COQ5 PE=2 SV=1;>tr	2-methoxy-6-polyprenyl-1,4-benzoquinol methylase, mitochondrial	COQ5	37.14	3	0	0	0	36394000	43356000	43117000	0	0	0	0	0	0	0	0	0		8116200	0	0	0	3985600	500210	495270	0	0	0	0	0	0	0	0	0
Q9BR76	>sp|Q9BR76|COR1B_HUMAN Coronin-1B OS=Homo sapiens GN=CORO1B PE=1 SV=1;>tr|E7EW44|E7EW44_HUMAN Coronin OS=Homo sapiens GN=CORO1B PE=2 SV=1;>tr|F5H390|F5H390_HUMAN Coronin OS=Homo sapiens GN=CORO1B PE=2 SV=1	Coronin-1B	CORO1B	54.234	6	54094000	78958000	0	45071000	0	0	0	0	0	42929000	36847000	19470000	0	0	49122000		92714000	173670	173650	0	381940	0	0	0	0	0	64104	558340	27621	0	0	240230
Q9ULV4	>sp|Q9ULV4-3|COR1C_HUMAN Isoform 3 of Coronin-1C OS=Homo sapiens GN=CORO1C;>sp|Q9ULV4-2|COR1C_HUMAN Isoform 2 of Coronin-1C OS=Homo sapiens GN=CORO1C;>sp|Q9ULV4|COR1C_HUMAN Coronin-1C OS=Homo sapiens GN=CORO1C PE=1 SV=1;>tr|B4E3S0|B4E3S0_HUMAN Coronin OS=H	Coronin-1C	CORO1C	58.947	13	373730000	261420000	290470000	88751000	113130000	76594000	36465000	24513000	73516000	1138100000	1259800000	435470000	52841000	88023000	46831000		622450000	2957800	2089600	2782800	694210	1568400	762130	698960	262780	964220	9777000	13701000	8973000	298220	1018500	897180
Q92828	>sp|Q92828|COR2A_HUMAN Coronin-2A OS=Homo sapiens GN=CORO2A PE=2 SV=2	Coronin-2A	CORO2A	59.763	13	252250000	647730000	273920000	18873000	42899000	15049000	24717000	9057200	0	475420000	782090000	531980000	12248000	22764000	0		139400000	1980800	1580600	1254800	93576	499030	90361	1052300	41412	0	1913100	3573600	2047300	27658	60599	0
Q9UQ03	>sp|Q9UQ03|COR2B_HUMAN Coronin-2B OS=Homo sapiens GN=CORO2B PE=2 SV=4;>sp|Q9UQ03-2|COR2B_HUMAN Isoform 2 of Coronin-2B OS=Homo sapiens GN=CORO2B	Coronin-2B	CORO2B	54.953	2	75287000	107620000	99807000	0	0	0	0	0	0	0	0	60844000	0	0	0		25192000	308590	137090	150790	0	0	0	0	0	0	0	0	755570	0	0	0
C9J8T6	>tr|C9J8T6|C9J8T6_HUMAN Cytochrome c oxidase copper chaperone OS=Homo sapiens GN=COX17 PE=2 SV=1;>sp|Q14061|COX17_HUMAN Cytochrome c oxidase copper chaperone OS=Homo sapiens GN=COX17 PE=1 SV=2	Cytochrome c oxidase copper chaperone	COX17	10.853	1	0	0	0	31054000	0	0	0	0	0	0	17318000	0	0	0	0		8525200	0	0	0	647150	0	0	0	0	0	0	653480	0	0	0	0
P13073	>sp|P13073|COX41_HUMAN Cytochrome c oxidase subunit 4 isoform 1, mitochondrial OS=Homo sapiens GN=COX4I1 PE=1 SV=1;>tr|H3BNV9|H3BNV9_HUMAN Cytochrome c oxidase subunit 4 isoform 1, mitochondrial OS=Homo sapiens GN=COX4I1 PE=2 SV=1;>tr|H3BN72|H3BN72_HUMAN C	Cytochrome c oxidase subunit 4 isoform 1, mitochondrial	COX4I1	19.576	2	56379000	0	0	35083000	54952000	56020000	49460000	27208000	40057000	28844000	36051000	44338000	0	46175000	48271000		57207000	357070	0	0	363000	1441900	1500200	1699600	1163400	1000300	362700	524950	673840	0	739590	677320
P20674	>sp|P20674|COX5A_HUMAN Cytochrome c oxidase subunit 5A, mitochondrial OS=Homo sapiens GN=COX5A PE=1 SV=2;>tr|H3BNX8|H3BNX8_HUMAN Cytochrome c oxidase subunit 5A, mitochondrial OS=Homo sapiens GN=COX5A PE=2 SV=1;>tr|H3BV69|H3BV69_HUMAN Cytochrome c oxidase	Cytochrome c oxidase subunit 5A, mitochondrial	COX5A	16.762	3	0	113080000	138710000	151560000	1615800000	202750000	478210000	100560000	406940000	398000000	294250000	269170000	459610000	351360000	426800000		391040000	0	468240	1393300	2263500	37861000	2304700	25416000	1783300	10975000	11039000	3949900	3046000	4596400	10881000	5725700
P14854	>sp|P14854|CX6B1_HUMAN Cytochrome c oxidase subunit 6B1 OS=Homo sapiens GN=COX6B1 PE=1 SV=2	Cytochrome c oxidase subunit 6B1	COX6B1	10.192	1	0	0	0	79738000	0	56430000	170200000	209930000	199840000	43973000	0	52070000	82908000	54961000	108060000		83219000	0	0	0	3511600	0	2066000	7273000	8258000	7662500	1351000	0	1635000	2227700	1447300	2987200
B0QZ18	>tr|B0QZ18|B0QZ18_HUMAN Copine-1 OS=Homo sapiens GN=CPNE1 PE=2 SV=1;>sp|Q99829|CPNE1_HUMAN Copine-1 OS=Homo sapiens GN=CPNE1 PE=1 SV=1;>tr|F2Z2V0|F2Z2V0_HUMAN Copine-1 (Fragment) OS=Homo sapiens GN=CPNE1 PE=2 SV=1;>tr|A6PVH9|A6PVH9_HUMAN Copine-1 OS=Homo s	Copine-1	CPNE1	59.717	1	0	0	0	0	0	0	0	0	0	0	0	0	0	17393000	0		3642400	0	0	0	0	0	0	0	0	0	0	0	0	0	268110	0
P36551	>sp|P36551|HEM6_HUMAN Coproporphyrinogen-III oxidase, mitochondrial OS=Homo sapiens GN=CPOX PE=1 SV=3	Coproporphyrinogen-III oxidase, mitochondrial	CPOX	50.151	8	0	0	0	0	67425000	24556000	0	0	0	45264000	0	0	0	0	0		85054000	0	0	0	0	42753	42354	0	0	0	253530	0	0	0	0	0
Q9Y646	>sp|Q9Y646|CBPQ_HUMAN Carboxypeptidase Q OS=Homo sapiens GN=CPQ PE=1 SV=1;>tr|E5RJA8|E5RJA8_HUMAN Carboxypeptidase Q (Fragment) OS=Homo sapiens GN=CPQ PE=2 SV=1;>tr|E5RJP8|E5RJP8_HUMAN Carboxypeptidase Q (Fragment) OS=Homo sapiens GN=CPQ PE=2 SV=1;>tr|E5RJ	Carboxypeptidase Q	CPQ	51.887	1	0	37776000	39554000	0	0	0	0	0	0	0	0	0	0	0	0		2546600	0	180970	238310	0	0	0	0	0	0	0	0	0	0	0	0
Q10570	>sp|Q10570|CPSF1_HUMAN Cleavage and polyadenylation specificity factor subunit 1 OS=Homo sapiens GN=CPSF1 PE=1 SV=2	Cleavage and polyadenylation specificity factor subunit 1	CPSF1	160.88	37	116530000	36255000	28281000	274130000	129710000	147470000	6957600000	6489000000	6377100000	121310000	66813000	91759000	127890000	191810000	353800000		171130000	212010	132930	108750	1440100	804580	185850	38110000	32455000	32807000	230870	403580	335510	240120	1594200	282020
Q9P2I0	>sp|Q9P2I0|CPSF2_HUMAN Cleavage and polyadenylation specificity factor subunit 2 OS=Homo sapiens GN=CPSF2 PE=1 SV=2	Cleavage and polyadenylation specificity factor subunit 2	CPSF2	88.486	19	253940000	386610000	327810000	174410000	111170000	270530000	4292100000	4249700000	4937800000	301980000	435990000	255180000	229820000	260730000	192040000		231930000	547810	203080	757580	1647200	942480	531750	31969000	29712000	29035000	2840100	2234400	2103300	1160600	2015800	1808900
Q9UKF6	>sp|Q9UKF6|CPSF3_HUMAN Cleavage and polyadenylation specificity factor subunit 3 OS=Homo sapiens GN=CPSF3 PE=1 SV=1;>tr|G5E9W3|G5E9W3_HUMAN Cleavage and polyadenylation specific factor 3, 73kDa, isoform CRA_b OS=Homo sapiens GN=CPSF3 PE=2 SV=1	Cleavage and polyadenylation specificity factor subunit 3	CPSF3	77.485	6	38459000	0	0	14838000	31727000	17261000	1180900000	1511700000	1323800000	32286000	30667000	29333000	16647000	20047000	22317000		53222000	142670	0	0	67103	283750	141360	8583400	9337400	7081700	199220	182820	179120	86951	125220	121060
Q5TA45	>sp|Q5TA45-5|INT11_HUMAN Isoform 5 of Integrator complex subunit 11 OS=Homo sapiens GN=CPSF3L;>sp|Q5TA45|INT11_HUMAN Integrator complex subunit 11 OS=Homo sapiens GN=CPSF3L PE=1 SV=2;>sp|Q5TA45-3|INT11_HUMAN Isoform 3 of Integrator complex subunit 11 OS=Ho	Integrator complex subunit 11	CPSF3L	68.146	4	101290000	99218000	41282000	14632000	14320000	51091000	131660000	135750000	194430000	57986000	40428000	51974000	176310000	158650000	203150000		31668000	165750	128520	46837	259940	7876.2	255880	1539200	1568100	1527800	177070	161360	230310	364720	412230	918130
O95639	>sp|O95639|CPSF4_HUMAN Cleavage and polyadenylation specificity factor subunit 4 OS=Homo sapiens GN=CPSF4 PE=1 SV=1;>sp|O95639-2|CPSF4_HUMAN Isoform 2 of Cleavage and polyadenylation specificity factor subunit 4 OS=Homo sapiens GN=CPSF4;>sp|O95639-3|CPSF4_	Cleavage and polyadenylation specificity factor subunit 4	CPSF4	30.255	4	0	0	0	0	0	0	498170000	336470000	235110000	0	0	0	0	0	0		46137000	0	0	0	0	0	0	8400000	8165700	10772000	0	0	0	0	0	0
Q16630	>sp|Q16630-2|CPSF6_HUMAN Isoform 2 of Cleavage and polyadenylation specificity factor subunit 6 OS=Homo sapiens GN=CPSF6;>sp|Q16630|CPSF6_HUMAN Cleavage and polyadenylation specificity factor subunit 6 OS=Homo sapiens GN=CPSF6 PE=1 SV=2;>tr|F8WJN3|F8WJN3_H	Cleavage and polyadenylation specificity factor subunit 6	CPSF6	63.47	8	0	31809000	0	511820000	725990000	426060000	755010000	813080000	726640000	38494000	80232000	60114000	90394000	0	110600000		164560000	0	39864	0	7715000	5362600	3315300	17428000	16997000	16828000	119590	241810	406020	209710	0	244750
Q8N684	>sp|Q8N684-3|CPSF7_HUMAN Isoform 3 of Cleavage and polyadenylation specificity factor subunit 7 OS=Homo sapiens GN=CPSF7;>sp|Q8N684|CPSF7_HUMAN Cleavage and polyadenylation specificity factor subunit 7 OS=Homo sapiens GN=CPSF7 PE=1 SV=1;>sp|Q8N684-2|CPSF7_	Cleavage and polyadenylation specificity factor subunit 7	CPSF7	56.374	9	581780000	534800000	639160000	497210000	697440000	729490000	3167300000	3036000000	2692100000	761280000	407970000	448480000	205510000	483410000	386110000		330930000	4776300	3202700	5418200	6244600	5545300	3294000	44168000	39439000	32251000	2102200	5728800	5398200	327810	574960	7380200
Q9H3G5	>sp|Q9H3G5|CPVL_HUMAN Probable serine carboxypeptidase CPVL OS=Homo sapiens GN=CPVL PE=1 SV=2;>tr|H7C0X5|H7C0X5_HUMAN Probable serine carboxypeptidase CPVL (Fragment) OS=Homo sapiens GN=CPVL PE=4 SV=1;>tr|H7C218|H7C218_HUMAN Probable serine carboxypeptidas	Probable serine carboxypeptidase CPVL	CPVL	54.163	4	34390000	0	0	61107000	39482000	0	114830000	107760000	205350000	63042000	24607000	51479000	240220000	164960000	666750000		69837000	74436	0	0	277250	264080	0	2099000	1672500	3068100	69453	75045	462060	1801500	1622400	2654300
Q96SW2	>sp|Q96SW2|CRBN_HUMAN Protein cereblon OS=Homo sapiens GN=CRBN PE=1 SV=1;>sp|Q96SW2-2|CRBN_HUMAN Isoform 2 of Protein cereblon OS=Homo sapiens GN=CRBN;>tr|J3QT87|J3QT87_HUMAN Protein cereblon (Fragment) OS=Homo sapiens GN=CRBN PE=4 SV=1	Protein cereblon	CRBN	50.545	24	2324500000	1976700000	256990000	24895000000	31718000000	22424000000	13557000000	12665000000	13518000000	26463000000	24197000000	26180000000	20872000000	18694000000	21800000000		11050000000	5018400	6421100	2213200	254340000	262190000	192930000	247060000	202170000	220770000	168910000	167230000	180760000	183650000	197950000	173350000
C9JN33	>tr|C9JN33|C9JN33_HUMAN Cyclic AMP-responsive element-binding protein 5 (Fragment) OS=Homo sapiens GN=CREB5 PE=2 SV=1		CREB5	23.952	2	0	0	0	293750000	0	941170000	168090000	0	0	982850000	0	761730000	431240000	0	0		381300000	0	0	0	5813000	0	13433000	21715000	0	0	37966000	0	25242000	19156000	0	0
Q9H336	>sp|Q9H336|CRLD1_HUMAN Cysteine-rich secretory protein LCCL domain-containing 1 OS=Homo sapiens GN=CRISPLD1 PE=1 SV=1;>tr|B7Z8V9|B7Z8V9_HUMAN Cysteine-rich secretory protein LCCL domain-containing 1 OS=Homo sapiens GN=CRISPLD1 PE=2 SV=1;>tr|B7Z929|B7Z929_H	Cysteine-rich secretory protein LCCL domain-containing 1	CRISPLD1	56.888	2	0	0	47014000	52737000	0	67739000	0	48759000	56314000	18048000	52368000	79592000	0	64520000	71182000		33224000	0	0	55975	315980	0	486340	0	337130	438370	757560	91084	368670	0	320160	326560
P46109	>sp|P46109|CRKL_HUMAN Crk-like protein OS=Homo sapiens GN=CRKL PE=1 SV=1	Crk-like protein	CRKL	33.777	3	0	0	0	392610000	443710000	211970000	120830000	110630000	141070000	129140000	67733000	117440000	238640000	228370000	119050000		104340000	0	0	0	6132800	6686500	4475100	3505100	1366600	2350500	1111600	381420	1476400	3343600	3557500	1381400
Q9BZJ0	>sp|Q9BZJ0|CRNL1_HUMAN Crooked neck-like protein 1 OS=Homo sapiens GN=CRNKL1 PE=1 SV=4;>tr|Q5JY65|Q5JY65_HUMAN Crooked neck-like protein 1 OS=Homo sapiens GN=CRNKL1 PE=2 SV=1;>sp|Q9BZJ0-3|CRNL1_HUMAN Isoform 3 of Crooked neck-like protein 1 OS=Homo sapiens	Crooked neck-like protein 1	CRNKL1	100.45	26	158420000	186540000	196180000	5630000000	5824500000	4012300000	465920000	566330000	352920000	13113000000	13832000000	15455000000	122300000	57713000	7283500		503080000	558320	480110	501220	27984000	29450000	9777900	4532100	4696400	1671700	29782000	32006000	30314000	700710	831620	55274
O75718	>sp|O75718|CRTAP_HUMAN Cartilage-associated protein OS=Homo sapiens GN=CRTAP PE=1 SV=1;>tr|C9JP16|C9JP16_HUMAN Cartilage-associated protein OS=Homo sapiens GN=CRTAP PE=2 SV=1	Cartilage-associated protein	CRTAP	46.561	2	0	0	0	0	0	0	0	0	0	0	0	0	0	0	0		5947400	0	0	0	0	0	0	0	0	0	0	0	0	0	0	0
O75390	>sp|O75390|CISY_HUMAN Citrate synthase, mitochondrial OS=Homo sapiens GN=CS PE=1 SV=2;>tr|B4DJV2|B4DJV2_HUMAN Citrate synthase OS=Homo sapiens GN=CS PE=2 SV=1;>tr|H0YIC4|H0YIC4_HUMAN Citrate synthase (Fragment) OS=Homo sapiens GN=CS PE=2 SV=1	Citrate synthase, mitochondrial;Citrate synthase	CS	51.712	3	0	0	0	0	72260000	73772000	0	51842000	58073000	0	16192000	39839000	0	52366000	44820000		27635000	0	0	0	0	235710	241070	0	306630	354380	0	62339	201710	0	168830	545480
P16989	>sp|P16989|YBOX3_HUMAN Y-box-binding protein 3 OS=Homo sapiens GN=YBX3 PE=1 SV=4;>sp|P16989-3|YBOX3_HUMAN Isoform 3 of Y-box-binding protein 3 OS=Homo sapiens GN=YBX3;>sp|P16989-2|YBOX3_HUMAN Isoform 2 of Y-box-binding protein 3 OS=Homo sapiens GN=YBX3	DNA-binding protein A	CSDA	40.089	3	1185300000	1160900000	1184700000	0	0	0	0	0	0	1646900000	789270000	4851900000	0	0	0		460260000	69937	56789	71033	0	0	0	0	0	0	7025800	6237300	54518000	0	0	0
P55060	>sp|P55060|XPO2_HUMAN Exportin-2 OS=Homo sapiens GN=CSE1L PE=1 SV=3;>sp|P55060-3|XPO2_HUMAN Isoform 3 of Exportin-2 OS=Homo sapiens GN=CSE1L;>sp|P55060-4|XPO2_HUMAN Isoform 4 of Exportin-2 OS=Homo sapiens GN=CSE1L;>tr|B4DUC5|B4DUC5_HUMAN Exportin-2 OS=Homo	Exportin-2	CSE1L	110.42	26	3625500000	4697600000	1743400000	2321800000	2098800000	1944800000	3796100000	2750000000	3581400000	1776800000	1915400000	2189800000	5964400000	5024800000	5167200000		697330000	2231600	1611100	1022300	1726400	40884000	2559700	8779600	7686800	8848900	1900300	2353300	1817200	7800500	7175700	5656300
P09603	>sp|P09603|CSF1_HUMAN Macrophage colony-stimulating factor 1 OS=Homo sapiens GN=CSF1 PE=1 SV=2;>sp|P09603-2|CSF1_HUMAN Isoform 2 of Macrophage colony-stimulating factor 1 OS=Homo sapiens GN=CSF1;>sp|P09603-3|CSF1_HUMAN Isoform 3 of Macrophage colony-stimul	Macrophage colony-stimulating factor 1;Processed macrophage colony-stimulating factor 1	CSF1	60.179	2	0	0	0	2019800000	5886700000	2948200000	1678000000	2573600000	2167200000	9508300000	3717600000	4285800000	0	0	4064600000		931130000	0	0	0	5864700	74442000	3750000	12574000	27230000	18821000	35822000	29991000	42455000	0	0	30868000
P48729	>sp|P48729-2|KC1A_HUMAN Isoform 2 of Casein kinase I isoform alpha OS=Homo sapiens GN=CSNK1A1;>sp|P48729|KC1A_HUMAN Casein kinase I isoform alpha OS=Homo sapiens GN=CSNK1A1 PE=1 SV=2;>tr|Q71TU5|Q71TU5_HUMAN Casein kinase 1, alpha 1, isoform CRA_g OS=Homo s	Casein kinase I isoform alpha;Casein kinase I isoform alpha-like	CSNK1A1	41.937	3	10014000000	3950700000	6713300000	4054000000	260690000000	35880000000	711950000	64203000000	0	342290000000	106750000000	77188000000	2395500000	114100000000	147680000000		27457000000	17387000	2424400	6986900	9824200	541570000	464250000	2662800	1634900000	0	1926100000	847430000	1011200000	12448000	1023700000	1088000000
P68400	>sp|P68400|CSK21_HUMAN Casein kinase II subunit alpha OS=Homo sapiens GN=CSNK2A1 PE=1 SV=1;>tr|E7EU96|E7EU96_HUMAN Casein kinase II subunit alpha OS=Homo sapiens GN=CSNK2A1 PE=2 SV=1;>sp|Q8NEV1|CSK23_HUMAN Casein kinase II subunit alpha 3 OS=Homo sapiens G	Casein kinase II subunit alpha	CSNK2A1	45.143	21	864050000	781040000	743890000	3166700000	2832200000	2356700000	16225000000	18128000000	17329000000	13383000000	12891000000	12246000000	106440000000	97694000000	103170000000		7036700000	3052100	3631700	3193900	36773000	36202000	35011000	356910000	326080000	330890000	120570000	116780000	117570000	1063200000	1027600000	984850000
P19784	>sp|P19784|CSK22_HUMAN Casein kinase II subunit alpha OS=Homo sapiens GN=CSNK2A2 PE=1 SV=1;>tr|H3BSA1|H3BSA1_HUMAN Casein kinase II subunit alpha (Fragment) OS=Homo sapiens GN=CSNK2A2 PE=2 SV=2	Casein kinase II subunit alpha	CSNK2A2	41.213	19	166240000	19338000	168480000	768560000	391290000	473540000	3141700000	3062400000	3051600000	1950900000	2006600000	1729800000	22074000000	22946000000	24000000000		1185900000	283440	109290	332510	5627200	5023200	4919600	38846000	41022000	38524000	20356000	29130000	33720000	198790000	214780000	185540000
Q5SRQ6	>tr|Q5SRQ6|Q5SRQ6_HUMAN Casein kinase 2, beta polypeptide, isoform CRA_d OS=Homo sapiens GN=CSNK2B PE=2 SV=2;>sp|P67870|CSK2B_HUMAN Casein kinase II subunit beta OS=Homo sapiens GN=CSNK2B PE=1 SV=1;>tr|Q5SRQ3|Q5SRQ3_HUMAN Chimera CSNK2B-LY6G5B splicing iso	Casein kinase II subunit beta	CSNK2B	26.925	4	0	0	5486800	39741000	122310000	94749000	1600200000	1606200000	1710800000	1106800000	1652900000	1160100000	6763300000	7823800000	7701600000		894930000	0	0	42301	1124000	2596200	1936700	93607000	22711000	23581000	7387900	16317000	13498000	124170000	161050000	155270000
Q16527	>sp|Q16527|CSRP2_HUMAN Cysteine and glycine-rich protein 2 OS=Homo sapiens GN=CSRP2 PE=1 SV=3;>tr|F8VW96|F8VW96_HUMAN Cysteine and glycine-rich protein 2 OS=Homo sapiens GN=CSRP2 PE=2 SV=1;>tr|F8VQR7|F8VQR7_HUMAN Cysteine and glycine-rich protein 2 OS=Homo	Cysteine and glycine-rich protein 2	CSRP2	20.954	4	35457000	0	51008000	48644000	94256000	175080000	139110000	127020000	143770000	91992000	165300000	111510000	167020000	156610000	173390000		127900000	117110	0	182010	1497300	3472800	3211200	3568900	2954600	3328000	3066900	3284900	3681900	1723300	2045900	1930700
Q05048	>sp|Q05048|CSTF1_HUMAN Cleavage stimulation factor subunit 1 OS=Homo sapiens GN=CSTF1 PE=1 SV=1	Cleavage stimulation factor subunit 1	CSTF1	48.357	8	0	0	0	0	4167000	0	49188000	0	19031000	0	31595000	10580000	0	0	0		276800000	0	0	0	0	26760	0	1226200	0	2135200	0	110330	222550	0	0	0
P33240	>sp|P33240|CSTF2_HUMAN Cleavage stimulation factor subunit 2 OS=Homo sapiens GN=CSTF2 PE=1 SV=1;>sp|P33240-2|CSTF2_HUMAN Isoform 2 of Cleavage stimulation factor subunit 2 OS=Homo sapiens GN=CSTF2;>tr|E7EWR4|E7EWR4_HUMAN Cleavage stimulation factor subunit	Cleavage stimulation factor subunit 2	CSTF2	60.959	8	73662000	0	15826000	20714000	61925000	66945000	1644300000	1227200000	1508400000	41636000	53498000	63298000	43246000	74192000	42459000		388500000	3046100	0	145760	358010	927960	2796700	19344000	21590000	17407000	645070	1019300	984890	376420	784020	347170
Q12996	>sp|Q12996|CSTF3_HUMAN Cleavage stimulation factor subunit 3 OS=Homo sapiens GN=CSTF3 PE=1 SV=1	Cleavage stimulation factor subunit 3	CSTF3	82.921	31	98014000	118400000	110600000	95555000	158230000	248710000	343180000	175460000	55042000	221910000	235230000	103890000	0	7797900	42488000		462760000	467270	525160	569490	4384400	1933100	3485800	3086800	1710700	2025300	6046000	6622700	3101800	0	83141	667990
Q13363	>sp|Q13363|CTBP1_HUMAN C-terminal-binding protein 1 OS=Homo sapiens GN=CTBP1 PE=1 SV=2;>sp|Q13363-2|CTBP1_HUMAN Isoform 2 of C-terminal-binding protein 1 OS=Homo sapiens GN=CTBP1;>tr|D6RAX2|D6RAX2_HUMAN C-terminal-binding protein 1 (Fragment) OS=Homo sapie	C-terminal-binding protein 1	CTBP1	47.535	5	45719000	0	56655000	0	0	50531000	36601000	65527000	37248000	30404000	23603000	53761000	115510000	125920000	144300000		74246000	76387	0	107140	0	0	208600	1600700	469320	1772700	28084	290000	39459	3420300	3624000	1381000
P49711	>sp|P49711|CTCF_HUMAN Transcriptional repressor CTCF OS=Homo sapiens GN=CTCF PE=1 SV=1;>sp|P49711-2|CTCF_HUMAN Isoform 2 of Transcriptional repressor CTCF OS=Homo sapiens GN=CTCF	Transcriptional repressor CTCF	CTCF	82.785	5	307140000	320860000	223340000	496660000	162710000	254010000	204880000	158500000	150490000	381530000	451830000	379620000	143940000	101970000	57109000		116160000	514300	456800	486750	5226200	2809600	2228000	3097800	2506800	3638800	2854600	3754600	2829700	596840	917970	742550
Q8WYA6	>sp|Q8WYA6|CTBL1_HUMAN Beta-catenin-like protein 1 OS=Homo sapiens GN=CTNNBL1 PE=1 SV=1;>tr|B4DE16|B4DE16_HUMAN Beta-catenin-like protein 1 OS=Homo sapiens GN=CTNNBL1 PE=2 SV=1;>sp|Q8WYA6-2|CTBL1_HUMAN Isoform 2 of Beta-catenin-like protein 1 OS=Homo sapie	Beta-catenin-like protein 1	CTNNBL1	65.173	18	90080000	246720000	142720000	615700000	686710000	459620000	123530000	140900000	134150000	106430000	66133000	125920000	58244000	53400000	45028000		299370000	325470	628020	593980	6675000	5127900	4683200	3818900	1419000	2631000	395660	664410	1433900	499920	226760	480590
O60716	>sp|O60716|CTND1_HUMAN Catenin delta-1 OS=Homo sapiens GN=CTNND1 PE=1 SV=1;>sp|O60716-2|CTND1_HUMAN Isoform 1AB of Catenin delta-1 OS=Homo sapiens GN=CTNND1;>sp|O60716-4|CTND1_HUMAN Isoform 1BC of Catenin delta-1 OS=Homo sapiens GN=CTNND1;>sp|O60716-6|CTND	Catenin delta-1	CTNND1	108.17	19	143200000	227030000	171810000	134180000	135760000	100200000	318460000	202570000	361840000	443200000	226760000	110700000	119370000	833540000	124280000		144140000	414620	429710	420710	988080	864670	472660	2256400	2058600	2018800	1017700	799220	597310	1072500	1722900	734950
P17812	>sp|P17812|PYRG1_HUMAN CTP synthase 1 OS=Homo sapiens GN=CTPS1 PE=1 SV=2;>tr|B7Z9C4|B7Z9C4_HUMAN CTP synthase 1 OS=Homo sapiens GN=CTPS1 PE=2 SV=1;>tr|B4DR64|B4DR64_HUMAN CTP synthase OS=Homo sapiens GN=CTPS1 PE=2 SV=1	CTP synthase 1	CTPS	66.69	5	78333000	135370000	123900000	145910000	49488000	36847000	43607000	39920000	39473000	106530000	50804000	153310000	168620000	77082000	134350000		71028000	279770	400620	298270	1018600	1560900	1220200	619550	995950	282700	348790	500390	613900	1006500	801920	1027100
Q6PD62	>sp|Q6PD62|CTR9_HUMAN RNA polymerase-associated protein CTR9 homolog OS=Homo sapiens GN=CTR9 PE=1 SV=1	RNA polymerase-associated protein CTR9 homolog	CTR9	133.5	15	49156000	56676000	55666000	31991000	222670000	27634000	3139100000	4141900000	4401500000	38484000	95726000	52593000	11506000	24599000	0		72540000	192660	173930	199900	207880	990150	343930	16550000	18452000	17796000	268710	671960	274040	88001	158960	0
P10619	>sp|P10619|PPGB_HUMAN Lysosomal protective protein OS=Homo sapiens GN=CTSA PE=1 SV=2	Lysosomal protective protein;Lysosomal protective protein 32 kDa chain;Lysosomal protective protein 20 kDa chain	CTSA	54.465	4	0	0	0	0	0	0	0	0	0	0	0	0	0	0	0		150520000	0	0	0	0	0	0	0	0	0	0	0	0	0	0	0
P07858	>sp|P07858|CATB_HUMAN Cathepsin B OS=Homo sapiens GN=CTSB PE=1 SV=3;>tr|R4GMQ5|R4GMQ5_HUMAN Cathepsin B (Fragment) OS=Homo sapiens GN=CTSB PE=4 SV=1	Cathepsin B;Cathepsin B light chain;Cathepsin B heavy chain	CTSB	37.821	2	162050000	139970000	107140000	243720000	146660000	0	163370000	0	0	65358000	0	0	206760000	0	188630000		58782000	556610	378240	304260	3525000	2037000	0	3484700	0	0	115720	0	0	2203700	0	1808700
P53634	>sp|P53634|CATC_HUMAN Dipeptidyl peptidase 1 OS=Homo sapiens GN=CTSC PE=1 SV=2;>tr|H0YCY8|H0YCY8_HUMAN Dipeptidyl peptidase 1 exclusion domain chain (Fragment) OS=Homo sapiens GN=CTSC PE=4 SV=1	Dipeptidyl peptidase 1;Dipeptidyl peptidase 1 exclusion domain chain;Dipeptidyl peptidase 1 heavy chain;Dipeptidyl peptidase 1 light chain	CTSC	51.853	5	221890000	251300000	160320000	262240000	267250000	214980000	265010000	458190000	273920000	246060000	239260000	278090000	320990000	215920000	332330000		169570000	1004400	485070	372090	3011500	1495600	6116300	4040100	5001900	5308900	1068000	1230200	957790	3531700	5457200	4296600
Q14247	>sp|Q14247-2|SRC8_HUMAN Isoform 2 of Src substrate cortactin OS=Homo sapiens GN=CTTN;>sp|Q14247|SRC8_HUMAN Src substrate cortactin OS=Homo sapiens GN=CTTN PE=1 SV=2;>sp|Q14247-3|SRC8_HUMAN Isoform 3 of Src substrate cortactin OS=Homo sapiens GN=CTTN;>tr|H7	Src substrate cortactin	CTTN	70.958	14	704660000	1049200000	1154900000	439110000	432220000	223950000	488770000	583170000	438080000	1349600000	1244500000	1411300000	240630000	353440000	254970000		348140000	2311200	2256200	2695200	3193600	6695200	2063000	5683600	4101300	4044200	7197700	7700100	7478700	2257900	2748400	839630
Q9P2B4	>sp|Q9P2B4|CT2NL_HUMAN CTTNBP2 N-terminal-like protein OS=Homo sapiens GN=CTTNBP2NL PE=1 SV=2;>tr|B1AMN7|B1AMN7_HUMAN CTTNBP2 N-terminal-like protein (Fragment) OS=Homo sapiens GN=CTTNBP2NL PE=2 SV=1	CTTNBP2 N-terminal-like protein	CTTNBP2NL	70.157	10	0	0	0	0	0	49422000	3365800000	3178100000	3252900000	76329000	73062000	79360000	117270000	0	0		92678000	0	0	0	0	0	383600	24118000	17360000	18483000	671410	582570	687630	426150	0	0
Q13616	>sp|Q13616|CUL1_HUMAN Cullin-1 OS=Homo sapiens GN=CUL1 PE=1 SV=2	Cullin-1	CUL1	89.677	28	14157000	15014000	11377000	13711000	33351000	47498000	10214000	10418000	15319000	46814000	48115000	39920000	41466000	15198000	39551000		229880000	321490	276970	191060	670110	2884600	1283600	1284700	1208900	1808700	3399700	1770700	2289000	2563800	1043800	2573900
Q13618	>sp|Q13618|CUL3_HUMAN Cullin-3 OS=Homo sapiens GN=CUL3 PE=1 SV=2;>sp|Q13618-2|CUL3_HUMAN Isoform 2 of Cullin-3 OS=Homo sapiens GN=CUL3;>sp|Q13618-3|CUL3_HUMAN Isoform 3 of Cullin-3 OS=Homo sapiens GN=CUL3	Cullin-3	CUL3	88.929	8	24754000	0	0	0	0	0	0	0	0	0	28585000	0	0	0	0		29991000	21374	0	0	0	0	0	0	0	0	0	13605	0	0	0	0
Q13619	>sp|Q13619|CUL4A_HUMAN Cullin-4A OS=Homo sapiens GN=CUL4A PE=1 SV=3;>sp|Q13619-2|CUL4A_HUMAN Isoform 2 of Cullin-4A OS=Homo sapiens GN=CUL4A	Cullin-4A	CUL4A	87.679	43	135290000	43453000	141940000	1101900000	1114200000	761430000	923380000	928180000	935650000	96573000000	98981000000	101300000000	2042900000	1476300000	1236400000		1356800000	214460	144820	211870	10942000	9441500	6221800	13183000	7109700	12545000	308820000	340500000	329430000	5093400	4797000	3074900
Q13620	>sp|Q13620|CUL4B_HUMAN Cullin-4B OS=Homo sapiens GN=CUL4B PE=1 SV=4;>tr|K4DI93|K4DI93_HUMAN Cullin 4B, isoform CRA_e OS=Homo sapiens GN=CUL4B PE=2 SV=1;>sp|Q13620-1|CUL4B_HUMAN Isoform 2 of Cullin-4B OS=Homo sapiens GN=CUL4B;>sp|Q13620-3|CUL4B_HUMAN Isofor	Cullin-4B	CUL4B	103.98	2	0	0	0	0	2981100	0	0	17184000	21557000	0	7822000	0	0	0	0		3495900	0	0	0	0	15841	0	0	145710	116360	0	38719	0	0	0	0
Q14999	>sp|Q14999-2|CUL7_HUMAN Isoform 2 of Cullin-7 OS=Homo sapiens GN=CUL7;>sp|Q14999|CUL7_HUMAN Cullin-7 OS=Homo sapiens GN=CUL7 PE=1 SV=2	Cullin-7	CUL7	199.75	3	0	0	0	1024300000	801360000	870310000	439830000	510430000	217400000	1296300000	1248500000	1340100000	972400000	849600000	902370000		84717000	0	0	0	2094500	1545400	1399500	1824600	1981700	1651000	2189300	2139000	2217900	1956900	1893100	1696300
Q8IWT3	>sp|Q8IWT3|CUL9_HUMAN Cullin-9 OS=Homo sapiens GN=CUL9 PE=1 SV=2;>tr|E9PEZ1|E9PEZ1_HUMAN Cullin-9 OS=Homo sapiens GN=CUL9 PE=2 SV=1;>sp|Q8IWT3-3|CUL9_HUMAN Isoform 2 of Cullin-9 OS=Homo sapiens GN=CUL9	Cullin-9	CUL9	281.23	2	37177000	27342000	35045000	0	0	0	0	0	0	37852000	0	0	0	0	0		1455300	28215	12919	25492	0	0	0	0	0	0	113510	0	0	0	0	0
Q9P013	>sp|Q9P013|CWC15_HUMAN Spliceosome-associated protein CWC15 homolog OS=Homo sapiens GN=CWC15 PE=1 SV=2;>tr|U3KQ79|U3KQ79_HUMAN Spliceosome-associated protein CWC15 homolog OS=Homo sapiens GN=CWC15 PE=4 SV=1	Protein CWC15 homolog	CWC15	26.624	6	0	86392000	0	627520000	544400000	470930000	72718000	84810000	58218000	1826800000	1956000000	2178300000	0	0	0		415550000	0	468080	0	10482000	18568000	7666400	4896300	4895900	1958600	33724000	38578000	35426000	0	0	0
B7WP27	>tr|B7WP27|B7WP27_HUMAN Pre-mRNA-splicing factor CWC22 homolog OS=Homo sapiens GN=CWC22 PE=2 SV=1;>sp|Q9HCG8|CWC22_HUMAN Pre-mRNA-splicing factor CWC22 homolog OS=Homo sapiens GN=CWC22 PE=1 SV=3;>tr|B7WP74|B7WP74_HUMAN Pre-mRNA-splicing factor CWC22 homolo	Pre-mRNA-splicing factor CWC22 homolog	CWC22	105.52	20	190510000	182990000	37801000	922540000	1089900000	906680000	492290000	402780000	357980000	6414500000	5778900000	5538800000	65751000	11692000	6920100		247580000	145390	202570	34883	6329600	7193800	5362900	4237200	3881600	3011200	20842000	21079000	18313000	262290	205350	9794.8
Q9NXE8	>sp|Q9NXE8|CWC25_HUMAN Pre-mRNA-splicing factor CWC25 homolog OS=Homo sapiens GN=CWC25 PE=1 SV=1;>tr|B4DJK2|B4DJK2_HUMAN Pre-mRNA-splicing factor CWC25 homolog OS=Homo sapiens GN=CWC25 PE=2 SV=1	Pre-mRNA-splicing factor CWC25 homolog	CWC25	49.647	3	49291000	40316000	43975000	12195000	43109000	12945000	0	23031000	22342000	112110000	44129000	51562000	0	0	0		35603000	301260	170600	243800	922880	1534400	1163600	0	374450	343510	1790200	1532300	1957000	0	0	0
Q6UX04	>sp|Q6UX04|CWC27_HUMAN Peptidyl-prolyl cis-trans isomerase CWC27 homolog OS=Homo sapiens GN=CWC27 PE=1 SV=1;>sp|Q6UX04-2|CWC27_HUMAN Isoform 2 of Peptidyl-prolyl cis-trans isomerase CWC27 homolog OS=Homo sapiens GN=CWC27;>tr|D6REK3|D6REK3_HUMAN Peptidyl-pr	Peptidyl-prolyl cis-trans isomerase CWC27 homolog	CWC27	53.846	2	0	0	0	0	0	0	14613000	15529000	0	0	0	0	0	0	0		13306000	0	0	0	0	0	0	320790	323490	0	0	0	0	0	0	0
Q69YN2	>sp|Q69YN2|C19L1_HUMAN CWF19-like protein 1 OS=Homo sapiens GN=CWF19L1 PE=1 SV=2;>sp|Q69YN2-3|C19L1_HUMAN Isoform 3 of CWF19-like protein 1 OS=Homo sapiens GN=CWF19L1	CWF19-like protein 1	CWF19L1	60.618	3	0	0	0	0	0	0	0	0	0	0	0	0	0	5735000	0		914660	0	0	0	0	0	0	0	153130	233300	0	0	0	0	44746	0
Q9H5V9	>sp|Q9H5V9|CX056_HUMAN UPF0428 protein CXorf56 OS=Homo sapiens GN=CXorf56 PE=1 SV=1;>sp|Q9H5V9-3|CX056_HUMAN Isoform 3 of UPF0428 protein CXorf56 OS=Homo sapiens GN=CXorf56;>sp|Q9H5V9-2|CX056_HUMAN Isoform 2 of UPF0428 protein CXorf56 OS=Homo sapiens GN=CX	UPF0428 protein CXorf56	CXorf56	25.624	3	0	0	54364000	74766000	110950000	142200000	124380000	0	164180000	507780000	801780000	176190000	0	0	95975000		76922000	0	0	140660	2323200	1673700	2431200	2890500	0	3933600	7195900	8124700	6176700	0	0	819690
Q9P0U4	>sp|Q9P0U4-2|CXXC1_HUMAN Isoform 2 of CpG-binding protein OS=Homo sapiens GN=CXXC1;>sp|Q9P0U4|CXXC1_HUMAN CpG-binding protein OS=Homo sapiens GN=CXXC1 PE=1 SV=2;>tr|K7EQ21|K7EQ21_HUMAN CXXC finger 1 (PHD domain), isoform CRA_c OS=Homo sapiens GN=CXXC1 PE=2	CpG-binding protein	CXXC1	76.226	6	150420000	0	0	350370000	253750000	264680000	131900000	0	0	241140000	0	268960000	100350000	0	0		42150000	141050	0	0	3456300	2189800	2020500	2322000	0	0	2628700	0	2991400	445500	0	0
Q7L576	>sp|Q7L576|CYFP1_HUMAN Cytoplasmic FMR1-interacting protein 1 OS=Homo sapiens GN=CYFIP1 PE=1 SV=1;>tr|E7EWA4|E7EWA4_HUMAN Cytoplasmic FMR1-interacting protein 2 OS=Homo sapiens GN=CYFIP2 PE=2 SV=1;>sp|Q96F07|CYFP2_HUMAN Cytoplasmic FMR1-interacting protein	Cytoplasmic FMR1-interacting protein 1;Cytoplasmic FMR1-interacting protein 2	CYFIP1	145.18	6	0	244780000	159080000	229760000	197160000	494130000	0	0	23837000	131640000	78640000	493770000	257030000	395180000	122170000		28441000	0	16971	38008	3572400	1187800	1449400	0	0	25712	231880	271050	811310	239130	314060	215080
Q5VWQ8	>sp|Q5VWQ8|DAB2P_HUMAN Disabled homolog 2-interacting protein OS=Homo sapiens GN=DAB2IP PE=1 SV=2;>sp|Q5VWQ8-5|DAB2P_HUMAN Isoform 5 of Disabled homolog 2-interacting protein OS=Homo sapiens GN=DAB2IP;>tr|H0Y3A3|H0Y3A3_HUMAN Disabled homolog 2-interacting	Disabled homolog 2-interacting protein	DAB2IP	131.62	3	0	0	0	0	0	0	0	0	0	0	0	0	0	0	0		1718100	0	0	0	0	0	0	0	0	0	0	0	0	0	0	0
P51398	>sp|P51398|RT29_HUMAN 28S ribosomal protein S29, mitochondrial OS=Homo sapiens GN=DAP3 PE=1 SV=1;>sp|P51398-3|RT29_HUMAN Isoform 3 of 28S ribosomal protein S29, mitochondrial OS=Homo sapiens GN=DAP3;>sp|P51398-2|RT29_HUMAN Isoform 2 of 28S ribosomal protei	28S ribosomal protein S29, mitochondrial	DAP3	45.566	11	0	17362000	6831700	0	41619000	65066000	0	16109000	47977000	38713000	153610000	165620000	317480000	186410000	33156000		132760000	0	63292	29452	0	78093	73271	0	517590	765630	77781	856600	451790	1576900	2027700	663210
Q5T8F1	>tr|Q5T8F1|Q5T8F1_HUMAN Death-associated protein kinase 1 OS=Homo sapiens GN=DAPK1 PE=2 SV=1;>sp|P53355-3|DAPK1_HUMAN Isoform 3 of Death-associated protein kinase 1 OS=Homo sapiens GN=DAPK1;>sp|P53355|DAPK1_HUMAN Death-associated protein kinase 1 OS=Homo s	Death-associated protein kinase 1	DAPK1	162.76	7	136370000	118920000	158010000	78867000	55008000	82575000	0	0	0	0	162390000	0	0	0	0		33240000	52327	91831	63491	203860	75457	121960	0	0	0	0	242470	0	0	0	0
Q9UIK4	>sp|Q9UIK4-2|DAPK2_HUMAN Isoform 2 of Death-associated protein kinase 2 OS=Homo sapiens GN=DAPK2;>sp|O43293|DAPK3_HUMAN Death-associated protein kinase 3 OS=Homo sapiens GN=DAPK3 PE=1 SV=1;>sp|Q9UIK4|DAPK2_HUMAN Death-associated protein kinase 2 OS=Homo sa	Death-associated protein kinase 3;Death-associated protein kinase 2	DAPK3	55.931	1	0	0	0	0	0	0	0	0	0	0	0	0	0	0	0		5930300	0	0	0	0	0	0	0	0	0	0	0	0	0	0	0
P14868	>sp|P14868|SYDC_HUMAN Aspartate--tRNA ligase, cytoplasmic OS=Homo sapiens GN=DARS PE=1 SV=2;>tr|Q68CR9|Q68CR9_HUMAN Aspartate--tRNA ligase, cytoplasmic OS=Homo sapiens GN=DKFZp781B11202 PE=2 SV=1;>tr|H7BZ35|H7BZ35_HUMAN Aspartate--tRNA ligase, cytoplasmic	Aspartate--tRNA ligase, cytoplasmic	DARS	57.136	4	29533000	32614000	32258000	0	0	54496000	185030000	202360000	261470000	50848000	51788000	55479000	58008000	0	0		23293000	40664	39949	47200	0	0	137420	1909100	2776500	3568000	23624	107560	88541	307540	0	0
Q6PI48	>sp|Q6PI48|SYDM_HUMAN Aspartate--tRNA ligase, mitochondrial OS=Homo sapiens GN=DARS2 PE=1 SV=1	Aspartate--tRNA ligase, mitochondrial	DARS2	73.562	5	62137000	0	30555000	14983000	0	0	22697000	0	0	0	0	0	25590000	52775000	30571000		26437000	119810	0	13638	92347	0	0	210430	0	0	0	0	0	328140	301650	396880
Q16643	>sp|Q16643|DREB_HUMAN Drebrin OS=Homo sapiens GN=DBN1 PE=1 SV=4;>sp|Q16643-3|DREB_HUMAN Isoform 3 of Drebrin OS=Homo sapiens GN=DBN1;>sp|Q16643-2|DREB_HUMAN Isoform 2 of Drebrin OS=Homo sapiens GN=DBN1;>tr|D6R9W4|D6R9W4_HUMAN Drebrin (Fragment) OS=Homo sap	Drebrin	DBN1	71.428	47	36232000000	32912000000	30131000000	5282300000	4591800000	2961200000	978960000	812650000	901370000	32345000000	34436000000	34628000000	1879200000	2626200000	2400500000		8037100000	71779000	62265000	73853000	44614000	52791000	36713000	13545000	10469000	8996500	224980000	217820000	226020000	18297000	19208000	17011000
P11182	>sp|P11182|ODB2_HUMAN Lipoamide acyltransferase component of branched-chain alpha-keto acid dehydrogenase complex, mitochondrial OS=Homo sapiens GN=DBT PE=1 SV=3;>tr|Q5VVL7|Q5VVL7_HUMAN Lipoamide acyltransferase component of branched-chain alpha-keto acid	Lipoamide acyltransferase component of branched-chain alpha-keto acid dehydrogenase complex, mitochondrial	DBT	53.486	20	280580000	276110000	234030000	283930000	485760000	1102900000	51901000	57888000	66043000	374150000	733800000	1898600000	34006000	0	38975000		620500000	952800	1161100	1306800	4042500	3504600	3880700	1656900	1724400	2810700	4588600	3220900	4856700	40594	0	684670
P61962	>sp|P61962|DCAF7_HUMAN DDB1- and CUL4-associated factor 7 OS=Homo sapiens GN=DCAF7 PE=1 SV=1;>tr|E9PCY4|E9PCY4_HUMAN DDB1- and CUL4-associated factor 7 OS=Homo sapiens GN=DCAF7 PE=2 SV=1	DDB1- and CUL4-associated factor 7	DCAF7	38.926	7	0	0	0	14443000	0	23698000	0	0	4688700	0	0	5586300	9051800000	8429900000	9589800000		342740000	0	0	0	749320	0	471430	0	0	504830	0	0	103770	104200000	111260000	104460000
P81605	>sp|P81605-2|DCD_HUMAN Isoform 2 of Dermcidin OS=Homo sapiens GN=DCD;>sp|P81605|DCD_HUMAN Dermcidin OS=Homo sapiens GN=DCD PE=1 SV=2	Dermcidin;Survival-promoting peptide;DCD-1	DCD	12.414	6	454890000	353120000	474850000	641280000	300380000	211430000	148690000	10079000	113570000	189950000	153160000	191610000	426940000	479490000	267210000		865940000	7264200	4870100	7690000	52140000	20416000	18184000	2534000	72907	2802600	12250000	13410000	3878200	20760000	21327000	19789000
U3KQI9	>tr|U3KQI9|U3KQI9_HUMAN mRNA-decapping enzyme 1A OS=Homo sapiens GN=DCP1A PE=4 SV=1;>sp|Q9NPI6|DCP1A_HUMAN mRNA-decapping enzyme 1A OS=Homo sapiens GN=DCP1A PE=1 SV=2;>tr|U3KQM8|U3KQM8_HUMAN mRNA-decapping enzyme 1A OS=Homo sapiens GN=DCP1A PE=4 SV=1;>tr|U	mRNA-decapping enzyme 1A	DCP1A	63.436	1	0	0	0	13093000	165350000	24751000	0	0	0	0	0	0	0	0	0		3391700	0	0	0	109640	748070	574860	0	0	0	0	0	0	0	0	0
Q14203	>sp|Q14203|DCTN1_HUMAN Dynactin subunit 1 OS=Homo sapiens GN=DCTN1 PE=1 SV=3;>sp|Q14203-6|DCTN1_HUMAN Isoform 6 of Dynactin subunit 1 OS=Homo sapiens GN=DCTN1;>tr|E7EX90|E7EX90_HUMAN Dynactin subunit 1 OS=Homo sapiens GN=DCTN1 PE=2 SV=1;>sp|Q14203-4|DCTN1_	Dynactin subunit 1	DCTN1	141.69	3	55164000	0	0	0	112700000	0	0	0	0	0	45012000	0	0	0	0		8157700	10381	0	0	0	498320	0	0	0	0	0	24936	0	0	0	0
F5H2S7	>tr|F5H2S7|F5H2S7_HUMAN Dynactin subunit 2 OS=Homo sapiens GN=DCTN2 PE=2 SV=1;>sp|Q13561-2|DCTN2_HUMAN Isoform 2 of Dynactin subunit 2 OS=Homo sapiens GN=DCTN2;>sp|Q13561-3|DCTN2_HUMAN Isoform 3 of Dynactin subunit 2 OS=Homo sapiens GN=DCTN2;>sp|Q13561|DCT	Dynactin subunit 2	DCTN2	44.809	3	0	26378000	0	0	29232000	35226000	0	53696000	0	24820000	0	15440000	0	39688000	72032000		21939000	0	55609	0	0	325750	60572	0	1086200	0	94882	0	369450	0	374350	1503200
Q9BTE1	>sp|Q9BTE1|DCTN5_HUMAN Dynactin subunit 5 OS=Homo sapiens GN=DCTN5 PE=1 SV=1;>tr|H3BR94|H3BR94_HUMAN Dynactin subunit 5 OS=Homo sapiens GN=DCTN5 PE=2 SV=1;>sp|Q9BTE1-2|DCTN5_HUMAN Isoform 2 of Dynactin subunit 5 OS=Homo sapiens GN=DCTN5;>sp|Q9BTE1-3|DCTN5_	Dynactin subunit 5	DCTN5	20.126	1	0	0	0	0	0	0	4907800	0	0	0	0	0	0	0	0		7877200	0	0	0	0	0	0	438260	0	0	0	0	0	0	0	0
Q9BW61	>sp|Q9BW61|DDA1_HUMAN DET1- and DDB1-associated protein 1 OS=Homo sapiens GN=DDA1 PE=1 SV=1	DET1- and DDB1-associated protein 1	DDA1	11.835	5	0	21462000	0	13682000	0	16553000	7825300	8443600	4866500	10627000	33188000	52738000	10497000	119080000	20329000		353760000	0	216670	0	1019900	0	1226500	774210	668830	312710	158670	3701900	4190100	431400	1031100	906120
Q16531	>sp|Q16531|DDB1_HUMAN DNA damage-binding protein 1 OS=Homo sapiens GN=DDB1 PE=1 SV=1;>tr|F5GY55|F5GY55_HUMAN DNA damage-binding protein 1 OS=Homo sapiens GN=DDB1 PE=2 SV=1	DNA damage-binding protein 1	DDB1	126.97	55	463160000	341820000	152800000	41087000000	58719000000	46185000000	18028000000	16638000000	18573000000	52265000000	54099000000	57113000000	37667000000	34782000000	37079000000		6800500000	539170	316970	276440	144140000	171910000	115920000	147430000	115270000	128400000	140110000	149440000	142250000	114370000	128620000	106460000
Q92499	>sp|Q92499|DDX1_HUMAN ATP-dependent RNA helicase DDX1 OS=Homo sapiens GN=DDX1 PE=1 SV=2	ATP-dependent RNA helicase DDX1	DDX1	82.431	8	90564000	98681000	149130000	0	238060000	283770000	453770000	716960000	611470000	307070000	233320000	221130000	290300000	200440000	228450000		66579000	50368	50623	97086	0	1959100	2067400	1908800	2235800	2222600	777590	256910	173560	1421800	1411400	1530000
H3BLZ8	>tr|H3BLZ8|H3BLZ8_HUMAN Probable ATP-dependent RNA helicase DDX17 OS=Homo sapiens GN=DDX17 PE=2 SV=1;>sp|Q92841|DDX17_HUMAN Probable ATP-dependent RNA helicase DDX17 OS=Homo sapiens GN=DDX17 PE=1 SV=2;>sp|Q92841-3|DDX17_HUMAN Isoform 4 of Probable ATP-depe	Probable ATP-dependent RNA helicase DDX17	DDX17	80.439	36	4656000000	4728600000	5346500000	8312600000	8322200000	6030300000	10534000000	11077000000	10782000000	11046000000	10556000000	12270000000	4589800000	4467500000	4615600000		3868900000	6837700	6443900	8077500	47393000	146120000	34713000	105580000	97589000	92514000	54317000	46403000	51130000	17938000	16549000	23245000
Q9NUU7	>sp|Q9NUU7|DD19A_HUMAN ATP-dependent RNA helicase DDX19A OS=Homo sapiens GN=DDX19A PE=1 SV=1;>tr|H3BQK0|H3BQK0_HUMAN ATP-dependent RNA helicase DDX19B OS=Homo sapiens GN=DDX19B PE=2 SV=1;>tr|I3L0H8|I3L0H8_HUMAN ATP-dependent RNA helicase DDX19A OS=Homo sap	ATP-dependent RNA helicase DDX19A	DDX19A	53.974	1	200780000	256940000	200690000	39402000	0	0	102380000	86919000	58456000	60783000	51516000	41555000	193870000	174210000	211760000		97397000	400680	363730	506510	67975	0	0	1076900	773510	1325400	379220	487470	184480	1432700	760560	763590
Q9UHI6	>sp|Q9UHI6|DDX20_HUMAN Probable ATP-dependent RNA helicase DDX20 OS=Homo sapiens GN=DDX20 PE=1 SV=2	Probable ATP-dependent RNA helicase DDX20	DDX20	92.239	15	33516000	35211000	32315000	80915000	158600000	10878000	94887000	29172000	51746000	35233000	68659000	57746000	94904000	329030000	308190000		121900000	170370	51331	54205	483400	990130	11351	1183100	460120	961120	169210	325370	186460	937420	1611400	138690
Q9NR30	>sp|Q9NR30|DDX21_HUMAN Nucleolar RNA helicase 2 OS=Homo sapiens GN=DDX21 PE=1 SV=5;>sp|Q9NR30-2|DDX21_HUMAN Isoform 2 of Nucleolar RNA helicase 2 OS=Homo sapiens GN=DDX21	Nucleolar RNA helicase 2	DDX21	87.343	10	2126900000	1912400000	1629100000	19564000	56912000	92528000	10944000	23098000	0	76121000	53575000	41337000	0	343730000	0		28937000	2732200	2651600	3408800	505700	251990	142170	144930	165100	0	246840	252620	475870	0	901880	0
Q9BUQ8	>sp|Q9BUQ8|DDX23_HUMAN Probable ATP-dependent RNA helicase DDX23 OS=Homo sapiens GN=DDX23 PE=1 SV=3	Probable ATP-dependent RNA helicase DDX23	DDX23	95.581	26	847530000	1089200000	1227900000	11414000000	10381000000	8882500000	734660000	867010000	821820000	1040300000	1076400000	1040700000	198080000	129900000	119680000		816330000	630440	2253900	930750	39133000	35285000	28471000	5534700	8650800	6505200	4473300	4950200	4819000	5475700	4389800	197610
Q9GZR7	>sp|Q9GZR7|DDX24_HUMAN ATP-dependent RNA helicase DDX24 OS=Homo sapiens GN=DDX24 PE=1 SV=1;>tr|G3V529|G3V529_HUMAN ATP-dependent RNA helicase DDX24 OS=Homo sapiens GN=DDX24 PE=2 SV=1;>tr|F5GYL3|F5GYL3_HUMAN ATP-dependent RNA helicase DDX24 OS=Homo sapiens	ATP-dependent RNA helicase DDX24	DDX24	96.331	4	56929000	49565000	59945000	0	32750000	33157000	0	28601000	0	41916000	35171000	34576000	0	51314000	50321000		10598000	184800	91850	193070	0	165440	138830	0	207980	0	89475	70882	86711	0	220010	180290
Q9NUL7	>sp|Q9NUL7|DDX28_HUMAN Probable ATP-dependent RNA helicase DDX28 OS=Homo sapiens GN=DDX28 PE=1 SV=2	Probable ATP-dependent RNA helicase DDX28	DDX28	59.58	8	92593000	92284000	78594000	119640000	133580000	110720000	650330000	1011400000	506020000	79289000	79240000	76769000	585740000	466260000	244170000		111460000	220540	164090	165090	2826200	1706500	1616800	4928600	3426000	3804200	752990	243240	527980	1356800	1472700	2575200
O00148	>sp|O00148|DX39A_HUMAN ATP-dependent RNA helicase DDX39A OS=Homo sapiens GN=DDX39A PE=1 SV=2;>sp|O00148-2|DX39A_HUMAN Isoform 2 of ATP-dependent RNA helicase DDX39A OS=Homo sapiens GN=DDX39A;>tr|B1Q2N1|B1Q2N1_HUMAN ATP-dependent RNA helicase DDX39A OS=Homo	ATP-dependent RNA helicase DDX39A	DDX39A	49.129	10	3046000000	3531300000	3320000000	3472500000	1780900000	1651700000	1757500000	1575400000	1574700000	2681200000	3017300000	2793600000	3982500000	4027300000	3982500000		2294200000	11207000	10340000	12689000	53005000	40213000	15802000	25957000	23351000	31350000	21528000	22016000	20812000	38187000	42016000	36415000
F8VQ10	>tr|F8VQ10|F8VQ10_HUMAN Spliceosome RNA helicase DDX39B OS=Homo sapiens GN=DDX39B PE=2 SV=1;>sp|Q13838-2|DX39B_HUMAN Isoform 2 of Spliceosome RNA helicase DDX39B OS=Homo sapiens GN=DDX39B;>sp|Q13838|DX39B_HUMAN Spliceosome RNA helicase DDX39B OS=Homo sapie	Spliceosome RNA helicase DDX39B	DDX39B	50.745	0	583770000	470820000	498150000	206780000	306870000	57259000	176600000	183330000	212000000	358610000	181510000	230930000	302040000	142550000	395740000		372860000	1901700	1124700	1262200	1316000	3664200	12777	3596600	5345700	4345900	5753400	3370100	907080	4777400	176330	1526400
O00571	>sp|O00571|DDX3X_HUMAN ATP-dependent RNA helicase DDX3X OS=Homo sapiens GN=DDX3X PE=1 SV=3;>sp|O00571-2|DDX3X_HUMAN Isoform 2 of ATP-dependent RNA helicase DDX3X OS=Homo sapiens GN=DDX3X	ATP-dependent RNA helicase DDX3X	DDX3X	73.243	19	656810000	903090000	873030000	4417000000	3676600000	2609600000	2275100000	2488200000	2522700000	263820000000	281970000000	267650000000	2087000000	2392500000	2675600000		4184300000	1608900	1265200	2610400	25223000	50585000	36695000	28634000	22821000	20962000	874490000	1193600000	862950000	8564800	11229000	9058500
O15523	>sp|O15523|DDX3Y_HUMAN ATP-dependent RNA helicase DDX3Y OS=Homo sapiens GN=DDX3Y PE=1 SV=2;>tr|B4DXX7|B4DXX7_HUMAN Uncharacterized protein OS=Homo sapiens GN=DDX3Y PE=2 SV=1	ATP-dependent RNA helicase DDX3Y	DDX3Y	73.153	8	0	0	0	51820000	0	0	0	10044000	0	5255500000	4587000000	5019500000	0	0	0		129380000	0	0	0	899630	0	0	0	227170	0	19946000	17737000	19042000	0	0	0
J3KNN5	>tr|J3KNN5|J3KNN5_HUMAN Probable ATP-dependent RNA helicase DDX41 (Fragment) OS=Homo sapiens GN=DDX41 PE=2 SV=1;>sp|Q9UJV9|DDX41_HUMAN Probable ATP-dependent RNA helicase DDX41 OS=Homo sapiens GN=DDX41 PE=1 SV=2	Probable ATP-dependent RNA helicase DDX41	DDX41	71.648	28	1454200000	1428100000	2214700000	3326400000	4609700000	3710000000	635910000	698740000	669480000	10750000000	11094000000	8827700000	195980000	576910000	491030000		495070000	3413600	2090300	3217800	15586000	22100000	11556000	1878300	3250200	3770300	34575000	38906000	25740000	472900	1237100	1252600
Q86XP3	>sp|Q86XP3|DDX42_HUMAN ATP-dependent RNA helicase DDX42 OS=Homo sapiens GN=DDX42 PE=1 SV=1;>sp|Q86XP3-2|DDX42_HUMAN Isoform 2 of ATP-dependent RNA helicase DDX42 OS=Homo sapiens GN=DDX42	ATP-dependent RNA helicase DDX42	DDX42	102.97	12	102570000	0	0	120210000	124520000	141770000	0	0	0	701890000	320710000	295750000	0	0	0		79283000	50929	0	0	95823	338780	253050	0	0	0	2973300	3256500	2090800	0	0	0
Q7L014	>sp|Q7L014|DDX46_HUMAN Probable ATP-dependent RNA helicase DDX46 OS=Homo sapiens GN=DDX46 PE=1 SV=2	Probable ATP-dependent RNA helicase DDX46	DDX46	117.36	68	3973000000	4283100000	3629700000	129000000000	120250000000	74937000000	2320900000	1883400000	2192900000	3955500000	4654100000	3799200000	1000000000	1272500000	1139700000		3450000000	6017500	5063400	6965600	460890000	419460000	293260000	16322000	13153000	12936000	17908000	14487000	13502000	3661200	7484000	4230600
Q9H0S4	>sp|Q9H0S4|DDX47_HUMAN Probable ATP-dependent RNA helicase DDX47 OS=Homo sapiens GN=DDX47 PE=1 SV=1;>sp|Q9H0S4-2|DDX47_HUMAN Isoform 2 of Probable ATP-dependent RNA helicase DDX47 OS=Homo sapiens GN=DDX47	Probable ATP-dependent RNA helicase DDX47	DDX47	50.646	9	39285000	53156000	43735000	32410000	78745000	17311000	25355000	80448000	11724000	83408000	147440000	79813000	310280000	163800000	256940000		120090000	110030	45953	45029	471930	1379800	409520	706280	1178700	297660	1438500	1941000	1585300	665540	542410	519090
Q9Y6V7	>sp|Q9Y6V7|DDX49_HUMAN Probable ATP-dependent RNA helicase DDX49 OS=Homo sapiens GN=DDX49 PE=1 SV=1;>tr|Q9BVQ8|Q9BVQ8_HUMAN DDX49 protein OS=Homo sapiens GN=DDX49 PE=2 SV=2	Probable ATP-dependent RNA helicase DDX49	DDX49	54.226	3	0	0	0	0	0	0	0	0	0	0	0	0	0	0	0		60366000	0	0	0	0	0	0	0	0	0	0	0	0	0	0	0
P17844	>sp|P17844|DDX5_HUMAN Probable ATP-dependent RNA helicase DDX5 OS=Homo sapiens GN=DDX5 PE=1 SV=1;>tr|J3KTA4|J3KTA4_HUMAN Probable ATP-dependent RNA helicase DDX5 OS=Homo sapiens GN=DDX5 PE=2 SV=1;>tr|B4DLW8|B4DLW8_HUMAN Probable ATP-dependent RNA helicase	Probable ATP-dependent RNA helicase DDX5	DDX5	69.147	60	8756600000	8010800000	8574800000	20608000000	19692000000	13783000000	15037000000	13873000000	15924000000	21710000000	22363000000	20640000000	10764000000	9188800000	9687400000		47920000000	19173000	15663000	19119000	140370000	154360000	117300000	207080000	173750000	174970000	180210000	180980000	164550000	63662000	74285000	62064000
Q9BQ39	>sp|Q9BQ39|DDX50_HUMAN ATP-dependent RNA helicase DDX50 OS=Homo sapiens GN=DDX50 PE=1 SV=1	ATP-dependent RNA helicase DDX50	DDX50	82.564	33	704710000	820800000	698900000	504260000	526490000	292680000	284350000	288540000	221100000	533020000	932780000	586780000	112890000	94107000	116690000		599660000	1468200	1158400	1784900	3077800	2888000	1083600	1880100	1413400	3117000	1869300	3521200	1398700	616330	1174000	227600
F5H5U2	>tr|F5H5U2|F5H5U2_HUMAN ATP-dependent RNA helicase DDX55 OS=Homo sapiens GN=DDX55 PE=2 SV=1;>sp|Q8NHQ9|DDX55_HUMAN ATP-dependent RNA helicase DDX55 OS=Homo sapiens GN=DDX55 PE=1 SV=3;>tr|E7EX41|E7EX41_HUMAN ATP-dependent RNA helicase DDX55 OS=Homo sapiens	ATP-dependent RNA helicase DDX55	DDX55	65.19	2	0	0	0	0	93806000	0	0	0	0	0	0	0	0	0	0		2559100	0	0	0	0	1253400	0	0	0	0	0	0	0	0	0	0
P26196	>sp|P26196|DDX6_HUMAN Probable ATP-dependent RNA helicase DDX6 OS=Homo sapiens GN=DDX6 PE=1 SV=2	Probable ATP-dependent RNA helicase DDX6	DDX6	54.416	4	31153000	33522000	21067000	0	0	0	0	0	0	0	0	0	0	0	0		9246200	77152	72900	43623	0	0	0	0	0	0	307590	0	0	0	0	0
Q16698	>sp|Q16698|DECR_HUMAN 2,4-dienoyl-CoA reductase, mitochondrial OS=Homo sapiens GN=DECR1 PE=1 SV=1;>tr|B7Z6B8|B7Z6B8_HUMAN 2,4-dienoyl-CoA reductase, mitochondrial OS=Homo sapiens GN=DECR1 PE=2 SV=1;>tr|E5RFV2|E5RFV2_HUMAN 2,4-dienoyl-CoA reductase, mitocho	2,4-dienoyl-CoA reductase, mitochondrial	DECR1	36.067	2	28039000000	0	0	889380000	23437000000	3212700000	914400000	193790000000	717510000	78680000000	812210000000	232920000	627700000	41295000000	47620000000		25004000000	179260	0	0	8577500	936900000	15691000	15547000	947740000	10492000	1105600000	1487000000	3284800	7909900	1351200000	1343400000
P35659	>sp|P35659|DEK_HUMAN Protein DEK OS=Homo sapiens GN=DEK PE=1 SV=1;>tr|B4DFG0|B4DFG0_HUMAN Protein DEK OS=Homo sapiens GN=DEK PE=2 SV=1;>sp|P35659-2|DEK_HUMAN Isoform 2 of Protein DEK OS=Homo sapiens GN=DEK;>tr|D6R9L5|D6R9L5_HUMAN Protein DEK (Fragment) OS=	Protein DEK	DEK	42.674	12	156730000	181510000	124660000	1021200000	278080000	238810000	45275000	84554000	60073000	463400000	1611800000	923730000	181340000	68677000	146730000		587980000	4602400	3828400	5954900	4995300	4556800	3745500	985840	1882600	837690	7343400	11231000	5197500	12167000	764840	1656000
Q9Y315	>sp|Q9Y315|DEOC_HUMAN Putative deoxyribose-phosphate aldolase OS=Homo sapiens GN=DERA PE=1 SV=2;>tr|E9PPM8|E9PPM8_HUMAN Putative deoxyribose-phosphate aldolase OS=Homo sapiens GN=DERA PE=2 SV=1;>tr|G3V158|G3V158_HUMAN 2-deoxyribose-5-phosphate aldolase hom	Putative deoxyribose-phosphate aldolase	DERA	35.23	5	0	0	42297000	0	32132000	21947000	15527000	19538000	21672000	0	0	10506000	28886000	40531000	34868000		42829000	0	0	216570	0	406090	45257	295330	369310	413360	0	0	106340	300150	529950	363350
Q7L5Y6	>sp|Q7L5Y6|DET1_HUMAN DET1 homolog OS=Homo sapiens GN=DET1 PE=1 SV=2	DET1 homolog	DET1	63.848	1	7569100	28002000	10143000	35797000	27793000	149460000	4225000	5113700	4448200	53778000	17400000	12685000	5654300	10677000	6877000		393700000	277860	208290	369710	1714400	1705700	2854500	187400	222510	509340	2725800	599520	942630	329150	606940	385360
Q96DF8	>sp|Q96DF8|DGC14_HUMAN Protein DGCR14 OS=Homo sapiens GN=DGCR14 PE=1 SV=1	Protein DGCR14	DGCR14	52.567	5	0	0	0	0	75389000	0	0	0	0	334800000	213430000	144710000	0	0	0		17426000	0	0	0	0	58332	0	0	0	0	1840400	1992800	2209000	0	0	0
Q8WYQ5	>sp|Q8WYQ5|DGCR8_HUMAN Microprocessor complex subunit DGCR8 OS=Homo sapiens GN=DGCR8 PE=1 SV=1;>sp|Q8WYQ5-3|DGCR8_HUMAN Isoform 3 of Microprocessor complex subunit DGCR8 OS=Homo sapiens GN=DGCR8	Microprocessor complex subunit DGCR8	DGCR8	86.044	29	14819000	4868100	8048800	18214000	13039000	11668000	20243000	13757000	13393000	18384000000	19961000000	19198000000	24274000	17155000	15194000		323310000	274030	34190	97124	2627200	1540500	1195400	3909200	2400800	2283100	69024000	77147000	71525000	485800	343740	496380
Q15392	>sp|Q15392|DHC24_HUMAN Delta(24)-sterol reductase OS=Homo sapiens GN=DHCR24 PE=1 SV=2;>tr|B7Z817|B7Z817_HUMAN Delta(24)-sterol reductase OS=Homo sapiens GN=DHCR24 PE=2 SV=1;>tr|F5H0H1|F5H0H1_HUMAN Delta(24)-sterol reductase OS=Homo sapiens GN=DHCR24 PE=2 S	Delta(24)-sterol reductase	DHCR24	60.101	4	0	0	0	0	49635000	68954000	0	0	0	36925000	32965000	62500000	0	0	0		15464000	0	0	0	0	14914	26776	0	0	0	171860	166530	56777	0	0	0
P49366	>sp|P49366|DHYS_HUMAN Deoxyhypusine synthase OS=Homo sapiens GN=DHPS PE=1 SV=1;>sp|P49366-3|DHYS_HUMAN Isoform 3 of Deoxyhypusine synthase OS=Homo sapiens GN=DHPS;>sp|P49366-2|DHYS_HUMAN Isoform Short of Deoxyhypusine synthase OS=Homo sapiens GN=DHPS;>tr|Q	Deoxyhypusine synthase	DHPS	40.97	11	14677000	14617000	14897000	0	0	0	1741400000	1542000000	1771400000	0	0	0	9313800	0	0		89037000	77065	64883	79933	0	0	0	34653000	26664000	22757000	0	0	0	115460	0	0
Q9BTZ2	>sp|Q9BTZ2|DHRS4_HUMAN Dehydrogenase/reductase SDR family member 4 OS=Homo sapiens GN=DHRS4 PE=1 SV=3;>sp|Q9BTZ2-4|DHRS4_HUMAN Isoform 4 of Dehydrogenase/reductase SDR family member 4 OS=Homo sapiens GN=DHRS4;>sp|Q9BTZ2-8|DHRS4_HUMAN Isoform 8 of Dehydroge	Dehydrogenase/reductase SDR family member 4;Putative dehydrogenase/reductase SDR family member 4-like 2	DHRS4	29.537	2	0	0	0	0	0	0	0	0	0	0	0	0	0	0	0		5588100	0	0	0	0	0	0	0	0	0	0	0	0	0	0	0
O43143	>sp|O43143|DHX15_HUMAN Putative pre-mRNA-splicing factor ATP-dependent RNA helicase DHX15 OS=Homo sapiens GN=DHX15 PE=1 SV=2	Putative pre-mRNA-splicing factor ATP-dependent RNA helicase DHX15	DHX15	90.932	55	2189600000	2156100000	2264000000	27088000000	28024000000	17193000000	3277500000	3291000000	4076100000	4924500000	4740100000	5455100000	1596700000	2373800000	2338100000		5267400000	3285400	2539600	3464900	131930000	123410000	92285000	26317000	31691000	34908000	21965000	23114000	26173000	7525400	8517900	8051900
O60231	>sp|O60231|DHX16_HUMAN Putative pre-mRNA-splicing factor ATP-dependent RNA helicase DHX16 OS=Homo sapiens GN=DHX16 PE=1 SV=2;>tr|Q5SQH5|Q5SQH5_HUMAN DEAH (Asp-Glu-Ala-His) box polypeptide 16, isoform CRA_a OS=Homo sapiens GN=DHX16 PE=2 SV=1	Putative pre-mRNA-splicing factor ATP-dependent RNA helicase DHX16	DHX16	119.26	13	40525000	46328000	23697000	96525000	150100000	141580000	69535000	0	81870000	669680000	368850000	587160000	0	62188000	0		37809000	16216	16779	21097	1064200	1038800	610090	83238	0	940350	1799200	1882200	1755700	0	95189	0
Q7Z478	>sp|Q7Z478|DHX29_HUMAN ATP-dependent RNA helicase DHX29 OS=Homo sapiens GN=DHX29 PE=1 SV=2	ATP-dependent RNA helicase DHX29	DHX29	155.23	1	187980000	167240000	205440000	0	0	0	0	0	0	1090400000	1341700000	1110700000	0	0	0		35042000	168030	165850	250360	0	0	0	0	0	0	1494900	1817400	1531100	0	0	0
Q7L2E3	>sp|Q7L2E3|DHX30_HUMAN Putative ATP-dependent RNA helicase DHX30 OS=Homo sapiens GN=DHX30 PE=1 SV=1;>sp|Q7L2E3-2|DHX30_HUMAN Isoform 2 of Putative ATP-dependent RNA helicase DHX30 OS=Homo sapiens GN=DHX30;>tr|H7BXY3|H7BXY3_HUMAN Putative ATP-dependent RNA	Putative ATP-dependent RNA helicase DHX30	DHX30	133.94	18	220680000	136510000	192900000	106490000	191730000	194750000	869530000	819240000	1085600000	477980000	419730000	234790000	222830000	202930000	24205000		60459000	214180	128870	319760	1440300	1152300	1290200	5754900	5679800	5478300	882980	870120	735850	243360	277940	13538
Q9H5Z1	>sp|Q9H5Z1|DHX35_HUMAN Probable ATP-dependent RNA helicase DHX35 OS=Homo sapiens GN=DHX35 PE=1 SV=2;>tr|Q5THR1|Q5THR1_HUMAN Probable ATP-dependent RNA helicase DHX35 OS=Homo sapiens GN=DHX35 PE=2 SV=1;>sp|Q9H5Z1-2|DHX35_HUMAN Isoform 2 of Probable ATP-depe	Probable ATP-dependent RNA helicase DHX35	DHX35	78.909	3	0	0	0	0	0	0	0	0	0	130390000	94425000	269430000	0	0	0		3025600	0	0	0	0	0	0	0	0	0	746770	582170	992440	0	0	0
Q9H2U1	>sp|Q9H2U1|DHX36_HUMAN Probable ATP-dependent RNA helicase DHX36 OS=Homo sapiens GN=DHX36 PE=1 SV=2;>tr|F5GZS0|F5GZS0_HUMAN Probable ATP-dependent RNA helicase DHX36 OS=Homo sapiens GN=DHX36 PE=2 SV=1;>sp|Q9H2U1-2|DHX36_HUMAN Isoform 2 of Probable ATP-depe	Probable ATP-dependent RNA helicase DHX36	DHX36	114.76	4	0	0	0	39500000	25360000	33036000	35957000	31311000	16323000	80344000	90532000	87891000	36937000	34439000	28996000		9760300	0	0	0	199040	28519	34766	120900	79404	34288	623000	623100	562120	195760	199720	115370
Q92620	>sp|Q92620|PRP16_HUMAN Pre-mRNA-splicing factor ATP-dependent RNA helicase PRP16 OS=Homo sapiens GN=DHX38 PE=1 SV=2	Pre-mRNA-splicing factor ATP-dependent RNA helicase PRP16	DHX38	140.5	12	12149000	30735000	29512000	37007000	43368000	10245000	7913400	8521600	0	1093000000	1308400000	1484000000	0	3135700	31949000		19316000	12306	30092	34504	192790	290760	19387	113510	31783	0	1909400	3335300	2880200	0	8082.8	218660
Q14562	>sp|Q14562|DHX8_HUMAN ATP-dependent RNA helicase DHX8 OS=Homo sapiens GN=DHX8 PE=1 SV=1;>tr|F5H658|F5H658_HUMAN ATP-dependent RNA helicase DHX8 OS=Homo sapiens GN=DHX8 PE=2 SV=1	ATP-dependent RNA helicase DHX8	DHX8	139.31	27	320230000	622040000	151000000	2788000000	2552500000	2479100000	1747900000	776460000	1405900000	18066000000	17551000000	16607000000	2880200000	0	2345800000		401900000	236610	284090	264730	4527500	3430400	3427300	18838000	505940	14117000	28969000	28113000	26439000	5778200	0	5828300
Q08211	>sp|Q08211|DHX9_HUMAN ATP-dependent RNA helicase A OS=Homo sapiens GN=DHX9 PE=1 SV=4	ATP-dependent RNA helicase A	DHX9	140.96	99	134490000000	132610000000	125060000000	17729000000	26301000000	20529000000	870700000000	929310000000	937610000000	38579000000	41446000000	37283000000	10166000000	9238600000	10465000000		23027000000	147860000	128600000	149350000	60522000	70980000	52264000	5645800000	5201500000	5535000000	106340000	104030000	92242000	26600000	42787000	30608000
H9KV28	>tr|H9KV28|H9KV28_HUMAN Protein diaphanous homolog 1 OS=Homo sapiens GN=DIAPH1 PE=2 SV=1;>sp|O60610|DIAP1_HUMAN Protein diaphanous homolog 1 OS=Homo sapiens GN=DIAPH1 PE=1 SV=2;>tr|E9PEZ3|E9PEZ3_HUMAN Protein diaphanous homolog 1 OS=Homo sapiens GN=DIAPH1	Protein diaphanous homolog 1	DIAPH1	141.57	7	38116000	58362000	69349000	0	0	0	0	45582000	0	0	0	0	72611000	36175000	56470000		12504000	25921	41574	64679	0	0	0	0	193000	0	0	0	0	956440	74004	120950
Q9BTC0	>sp|Q9BTC0|DIDO1_HUMAN Death-inducer obliterator 1 OS=Homo sapiens GN=DIDO1 PE=1 SV=5	Death-inducer obliterator 1	DIDO1	243.87	38	42042000	4353400	9243100	32063000	46883000	41079000	16502000	73399000	14442000	45918000000	40819000000	52928000000	117740000	123540000	595720000		194090000	196340	32823	43297	1108200	978200	688560	145410	58464	118610	56364000	49890000	60082000	47694	56548	87336
Q9UNQ2	>sp|Q9UNQ2|DIM1_HUMAN Probable dimethyladenosine transferase OS=Homo sapiens GN=DIMT1 PE=1 SV=1;>tr|D6RCL3|D6RCL3_HUMAN Probable dimethyladenosine transferase OS=Homo sapiens GN=DIMT1 PE=2 SV=1	Probable dimethyladenosine transferase	DIMT1	35.236	8	1627900000	1903800000	2267200000	39051000	63453000	65932000	0	0	0	83620000	114780000	68419000	0	103660000	121720000		96423000	7055700	5750200	7125200	486050	312160	972380	0	0	0	49900	182320	397830	0	1726200	1994600
A4D212	>tr|A4D212|A4D212_HUMAN DKFZP586J0619 protein OS=Homo sapiens GN=DKFZP586J0619 PE=2 SV=1;>sp|Q8N201|INT1_HUMAN Integrator complex subunit 1 OS=Homo sapiens GN=INTS1 PE=1 SV=2	Integrator complex subunit 1	DKFZP586J0619	265.75	12	50456000	82708000	53658000	33466000	28834000	18065000	176060000	83066000	152660000	89014000	106590000	102720000	291970000	157160000	147830000		12384000	6918.7	23679	33055	30181	14368	12375	657130	365160	682480	39755	40404	40471	352700	474600	471360
P09622	>sp|P09622|DLDH_HUMAN Dihydrolipoyl dehydrogenase, mitochondrial OS=Homo sapiens GN=DLD PE=1 SV=2;>tr|E9PEX6|E9PEX6_HUMAN Dihydrolipoyl dehydrogenase, mitochondrial OS=Homo sapiens GN=DLD PE=2 SV=1;>tr|B4DT69|B4DT69_HUMAN Dihydrolipoyl dehydrogenase OS=Hom	Dihydrolipoyl dehydrogenase, mitochondrial;Dihydrolipoyl dehydrogenase	DLD	54.177	3	118020000	438140000	252780000	569660000	0	267610000	0	122130000	0	0	0	369960000	0	0	537480000		37186000	3749500	2430000	3260100	3783300	0	1092000	0	605930	0	0	0	421300	0	0	1986000
Q8TDM6	>sp|Q8TDM6|DLG5_HUMAN Disks large homolog 5 OS=Homo sapiens GN=DLG5 PE=1 SV=4;>sp|Q8TDM6-2|DLG5_HUMAN Isoform 2 of Disks large homolog 5 OS=Homo sapiens GN=DLG5;>sp|Q8TDM6-4|DLG5_HUMAN Isoform 4 of Disks large homolog 5 OS=Homo sapiens GN=DLG5	Disks large homolog 5	DLG5	213.87	6	0	0	0	115340000	70597000	0	0	0	0	0	33102000	0	0	0	0		6049200	0	0	0	120680	31966	0	0	0	0	737330	63533	638740	0	0	0
P36957	>sp|P36957|ODO2_HUMAN Dihydrolipoyllysine-residue succinyltransferase component of 2-oxoglutarate dehydrogenase complex, mitochondrial OS=Homo sapiens GN=DLST PE=1 SV=4;>tr|B7Z5W8|B7Z5W8_HUMAN Dihydrolipoyllysine-residue succinyltransferase component of 2-	Dihydrolipoyllysine-residue succinyltransferase component of 2-oxoglutarate dehydrogenase complex, mitochondrial	DLST	48.755	3	0	0	12847000	126700000	35207000	17696000	0	0	145190000	67789000	236080000	214260000	0	0	152020000		42444000	0	0	35461	466050	93902	31938	0	0	959450	138110	1288800	1161800	0	0	479250
P56179	>sp|P56179-3|DLX6_HUMAN Isoform 3 of Homeobox protein DLX-6 OS=Homo sapiens GN=DLX6;>sp|P56179-2|DLX6_HUMAN Isoform 2 of Homeobox protein DLX-6 OS=Homo sapiens GN=DLX6;>sp|P56179|DLX6_HUMAN Homeobox protein DLX-6 OS=Homo sapiens GN=DLX6 PE=2 SV=2;>tr|G3V47	Homeobox protein DLX-6;Homeobox protein engrailed-1;Homeobox protein engrailed-2;Homeobox protein DLX-5;Homeobox protein DLX-1;Homeobox protein DLX-4	DLX6	32.582	2	30535000	0	0	0	0	0	64286000	62804000	55027000	0	31052000	13219000	0	0	0		19103000	113570	0	0	0	0	0	3113400	2735300	2046900	0	156620	32821	0	0	0
Q9NPF5	>sp|Q9NPF5|DMAP1_HUMAN DNA methyltransferase 1-associated protein 1 OS=Homo sapiens GN=DMAP1 PE=1 SV=1;>tr|Q5TG40|Q5TG40_HUMAN DNA methyltransferase 1-associated protein 1 (Fragment) OS=Homo sapiens GN=DMAP1 PE=2 SV=1;>tr|Q5TG39|Q5TG39_HUMAN DNA methyltran	DNA methyltransferase 1-associated protein 1	DMAP1	52.992	5	0	0	0	0	16039000	0	42765000	37783000	8515200	0	8394300	0	48847000	30754000	49189000		28240000	0	0	0	0	14463	0	554710	441890	24650	0	6675.8	0	391860	75999	370880
P11532	>sp|P11532|DMD_HUMAN Dystrophin OS=Homo sapiens GN=DMD PE=1 SV=3;>tr|E9PDN5|E9PDN5_HUMAN Dystrophin OS=Homo sapiens GN=DMD PE=2 SV=1;>sp|P11532-4|DMD_HUMAN Isoform 3 of Dystrophin OS=Homo sapiens GN=DMD	Dystrophin	DMD	426.74	5	0	0	0	0	0	10585000	22970000	0	0	377740000	108160000	0	76585000	0	67986000		4283700	0	0	0	0	0	25003	8992.9	0	0	50148	49391	0	114710	0	90370
Q9C0G6	>sp|Q9C0G6|DYH6_HUMAN Dynein heavy chain 6, axonemal OS=Homo sapiens GN=DNAH6 PE=1 SV=3	Dynein heavy chain 6, axonemal	DNAH6	475.98	4	129760000	0	127440000	13247000	19020000	25567000	0	84961000	12140000	69844000	43290000	17736000	0	0	0		2894500	34888	0	34760	12214	8674.9	9500.6	0	231850	13472	43731	85116	3358.3	0	0	0
P31689	>sp|P31689|DNJA1_HUMAN DnaJ homolog subfamily A member 1 OS=Homo sapiens GN=DNAJA1 PE=1 SV=2;>sp|P31689-2|DNJA1_HUMAN Isoform 2 of DnaJ homolog subfamily A member 1 OS=Homo sapiens GN=DNAJA1;>tr|B7Z5C0|B7Z5C0_HUMAN DnaJ homolog subfamily A member 1 OS=Homo	DnaJ homolog subfamily A member 1	DNAJA1	44.868	17	575550000	376720000	504920000	298930000	1088800000	1208300000	598630000	310400000	510970000	351330000	410810000	323080000	1221000000	1101900000	1203700000		748040000	780880	715730	1313100	5377300	8270600	9722900	7550900	3920500	9203100	3994000	3558600	3008600	6056300	8058000	7112000
O60884	>sp|O60884|DNJA2_HUMAN DnaJ homolog subfamily A member 2 OS=Homo sapiens GN=DNAJA2 PE=1 SV=1	DnaJ homolog subfamily A member 2	DNAJA2	45.745	10	87090000	131910000	105700000	92235000	184730000	151330000	111460000	207780000	171970000	120760000	98565000	116960000	325220000	386600000	491210000		326900000	438270	594800	429270	489420	1029800	380420	979450	3528800	2152700	819870	380330	801720	3894600	3775400	2971200
Q96EY1	>sp|Q96EY1|DNJA3_HUMAN DnaJ homolog subfamily A member 3, mitochondrial OS=Homo sapiens GN=DNAJA3 PE=1 SV=2;>sp|Q96EY1-2|DNJA3_HUMAN Isoform 2 of DnaJ homolog subfamily A member 3, mitochondrial OS=Homo sapiens GN=DNAJA3;>tr|E7ES32|E7ES32_HUMAN DnaJ homolo	DnaJ homolog subfamily A member 3, mitochondrial	DNAJA3	52.488	9	229430000	206030000	224060000	144550000	265940000	217930000	130430000	202730000	192410000	479860000	331860000	314750000	625700000	653680000	902550000		420190000	776710	532590	865520	1759100	1741100	1524500	2426000	4043200	3486100	2064000	1903200	1217200	6031200	4353200	5620000
Q8WW22	>sp|Q8WW22-2|DNJA4_HUMAN Isoform 2 of DnaJ homolog subfamily A member 4 OS=Homo sapiens GN=DNAJA4;>sp|Q8WW22|DNJA4_HUMAN DnaJ homolog subfamily A member 4 OS=Homo sapiens GN=DNAJA4 PE=1 SV=1;>sp|Q8WW22-3|DNJA4_HUMAN Isoform 3 of DnaJ homolog subfamily A me	DnaJ homolog subfamily A member 4	DNAJA4	47.963	2	19801000	32881000	26565000	0	0	0	0	38062000	0	0	16695000	15728000	115400000	0	0		28623000	98085	85875	79851	0	0	0	0	2036700	0	0	280910	270510	632950	0	0
O75190	>sp|O75190|DNJB6_HUMAN DnaJ homolog subfamily B member 6 OS=Homo sapiens GN=DNAJB6 PE=1 SV=2;>sp|O75190-3|DNJB6_HUMAN Isoform C of DnaJ homolog subfamily B member 6 OS=Homo sapiens GN=DNAJB6;>tr|B4DN73|B4DN73_HUMAN DnaJ homolog subfamily B member 6 OS=Homo	DnaJ homolog subfamily B member 6;DnaJ homolog subfamily B member 2;DnaJ homolog subfamily B member 8	DNAJB6	36.087	2	12549000	0	14136000	15064000	13666000	8312000	15771000	15275000	15572000	13177000	15154000	13327000	15107000	17920000	0		17885000	73961	0	89908	275820	238130	23822	644490	565480	567410	308820	288700	303470	268370	389710	0
Q8IXB1	>sp|Q8IXB1|DJC10_HUMAN DnaJ homolog subfamily C member 10 OS=Homo sapiens GN=DNAJC10 PE=1 SV=2;>sp|Q8IXB1-2|DJC10_HUMAN Isoform 2 of DnaJ homolog subfamily C member 10 OS=Homo sapiens GN=DNAJC10	DnaJ homolog subfamily C member 10	DNAJC10	91.079	27	3114200000	1957200000	2590700000	5551100000	5641000000	3491300000	3341200000	3504500000	3668000000	6409600000	7842800000	6493500000	5283600000	5807500000	4988800000		1876200000	6014000	4710900	5906600	36150000	51766000	40671000	44933000	31423000	31723000	27489000	32009000	31320000	29186000	37746000	24594000
O75165	>sp|O75165|DJC13_HUMAN DnaJ homolog subfamily C member 13 OS=Homo sapiens GN=DNAJC13 PE=1 SV=5	DnaJ homolog subfamily C member 13	DNAJC13	254.41	2	308350000	0	0	48539000	0	0	0	0	0	14269000	0	61204000	36091000	0	21635000		1361200	144940	0	0	65557	0	0	0	0	0	12072	0	71991	27260	0	13543
Q9NX36	>sp|Q9NX36|DJC28_HUMAN DnaJ homolog subfamily C member 28 OS=Homo sapiens GN=DNAJC28 PE=1 SV=2	DnaJ homolog subfamily C member 28	DNAJC28	45.805	2	0	0	0	351960000	328930000	681810000	113810000	0	121220000	382430000	161770000	614480000	0	0	0		38776000	0	0	0	2507700	2520000	3206000	1187100	0	1171000	2516000	1169500	2090800	0	0	0
O75937	>sp|O75937|DNJC8_HUMAN DnaJ homolog subfamily C member 8 OS=Homo sapiens GN=DNAJC8 PE=1 SV=2	DnaJ homolog subfamily C member 8	DNAJC8	29.841	15	39137000	40979000	31899000	5920800000	5201500000	4960100000	160720000	113770000	153620000	35877000	23863000	52354000	0	252980000	0		1324900000	196850	71732	59171	55260000	69638000	121140000	3893800	3336300	3607700	281180	226350	305510	0	1985700	0
Q05193	>sp|Q05193|DYN1_HUMAN Dynamin-1 OS=Homo sapiens GN=DNM1 PE=1 SV=2;>sp|Q05193-2|DYN1_HUMAN Isoform 2 of Dynamin-1 OS=Homo sapiens GN=DNM1;>sp|Q05193-4|DYN1_HUMAN Isoform 4 of Dynamin-1 OS=Homo sapiens GN=DNM1;>sp|Q05193-3|DYN1_HUMAN Isoform 3 of Dynamin-1 O	Dynamin-1	DNM1	97.407	3	0	0	0	0	0	0	0	0	0	0	0	0	0	0	0		3185300	0	0	0	0	0	0	0	0	0	0	0	0	0	0	0
O00429	>sp|O00429-6|DNM1L_HUMAN Isoform 6 of Dynamin-1-like protein OS=Homo sapiens GN=DNM1L;>tr|J3KPI2|J3KPI2_HUMAN Dynamin-1-like protein OS=Homo sapiens GN=DNM1L PE=2 SV=1;>sp|O00429|DNM1L_HUMAN Dynamin-1-like protein OS=Homo sapiens GN=DNM1L PE=1 SV=2;>sp|O00	Dynamin-1-like protein	DNM1L	83.398	27	1331100000	1692500000	1198300000	415830000	480540000	632840000	694570000	744430000	605870000	797600000	539450000	735200000	2943100000	2478000000	2391500000		493230000	1423900	1082000	1591800	2571900	2262300	1503700	6357200	4799000	4769800	3375400	1577700	2738600	8613200	8888400	6882700
Q9UQ16	>sp|Q9UQ16-4|DYN3_HUMAN Isoform 4 of Dynamin-3 OS=Homo sapiens GN=DNM3;>sp|Q9UQ16|DYN3_HUMAN Dynamin-3 OS=Homo sapiens GN=DNM3 PE=1 SV=4;>sp|Q9UQ16-3|DYN3_HUMAN Isoform 3 of Dynamin-3 OS=Homo sapiens GN=DNM3;>sp|Q9UQ16-2|DYN3_HUMAN Isoform 2 of Dynamin-3 O	Dynamin-3	DNM3	98.158	0	0	0	0	0	0	0	0	0	0	0	0	0	0	0	0		440070	0	0	0	0	0	0	0	0	0	0	0	0	0	0	0
Q9Y6K1	>sp|Q9Y6K1|DNM3A_HUMAN DNA (cytosine-5)-methyltransferase 3A OS=Homo sapiens GN=DNMT3A PE=1 SV=4;>sp|Q9Y6K1-2|DNM3A_HUMAN Isoform 2 of DNA (cytosine-5)-methyltransferase 3A OS=Homo sapiens GN=DNMT3A;>tr|F8WE91|F8WE91_HUMAN DNA (cytosine-5)-methyltransferas	DNA (cytosine-5)-methyltransferase 3A	DNMT3A	101.86	33	6268200000	6747700000	6666000000	2464200000	2117900000	1871200000	2653200000	3107700000	2941200000	8062800000	7457600000	7411800000	3401400000	3008600000	2893500000		1544000000	7092200	5889300	7012400	14972000	16626000	9776400	18131000	16027000	19957000	28022000	27252000	22308000	13194000	17658000	12827000
Q9UBC3	>sp|Q9UBC3|DNM3B_HUMAN DNA (cytosine-5)-methyltransferase 3B OS=Homo sapiens GN=DNMT3B PE=1 SV=1;>sp|Q9UBC3-6|DNM3B_HUMAN Isoform 6 of DNA (cytosine-5)-methyltransferase 3B OS=Homo sapiens GN=DNMT3B;>sp|Q9UBC3-2|DNM3B_HUMAN Isoform 2 of DNA (cytosine-5)-me	DNA (cytosine-5)-methyltransferase 3B	DNMT3B	95.75	32	2850100000	2778700000	2585400000	353920000	448990000	460080000	1333400000	1451000000	1234900000	2816900000	3429100000	3048000000	1607800000	1769600000	1767200000		1006900000	4676300	3900700	4187300	1456000	3754700	2289000	11747000	13360000	11044000	13299000	13854000	13905000	5910000	8131500	7387100
Q9H147	>sp|Q9H147|TDIF1_HUMAN Deoxynucleotidyltransferase terminal-interacting protein 1 OS=Homo sapiens GN=DNTTIP1 PE=1 SV=2;>tr|H7C1M5|H7C1M5_HUMAN Deoxynucleotidyltransferase terminal-interacting protein 1 (Fragment) OS=Homo sapiens GN=DNTTIP1 PE=4 SV=1;>tr|H7	Deoxynucleotidyltransferase terminal-interacting protein 1	DNTTIP1	37.013	4	0	0	0	25424000	35866000	0	17524000	23125000	41101000	0	0	0	36083000	0	20878000		28774000	0	0	0	458310	675720	0	207850	832490	1045800	0	0	0	1612500	0	109830
Q96N67	>sp|Q96N67|DOCK7_HUMAN Dedicator of cytokinesis protein 7 OS=Homo sapiens GN=DOCK7 PE=1 SV=4;>sp|Q96N67-6|DOCK7_HUMAN Isoform 6 of Dedicator of cytokinesis protein 7 OS=Homo sapiens GN=DOCK7;>sp|Q96N67-2|DOCK7_HUMAN Isoform 2 of Dedicator of cytokinesis pr	Dedicator of cytokinesis protein 7	DOCK7	242.56	9	0	0	0	0	108870000	53613000	510990000	497440000	326840000	0	0	73030000	23311000	0	0		11676000	0	0	0	0	106770	38045	1638700	1503600	1612800	0	0	196770	15609	0	0
J3KMZ8	>tr|J3KMZ8|J3KMZ8_HUMAN Zinc finger protein ubi-d4 OS=Homo sapiens GN=DPF2 PE=2 SV=1;>sp|Q92785|REQU_HUMAN Zinc finger protein ubi-d4 OS=Homo sapiens GN=DPF2 PE=1 SV=2;>tr|B4DT58|B4DT58_HUMAN Zinc finger protein ubi-d4 OS=Homo sapiens GN=DPF2 PE=2 SV=1	Zinc finger protein ubi-d4	DPF2	45.78	14	217820000	136520000	224860000	0	0	224680000	461860000	233020000	369520000	161770000	0	87572000	264420000	218250000	208620000		425020000	539380	286590	559030	0	0	303900	10856000	3109600	5800500	787840	0	605350	723600	943900	753940
H0Y368	>tr|H0Y368|H0Y368_HUMAN Dolichol-phosphate mannosyltransferase (Fragment) OS=Homo sapiens GN=DPM1 PE=4 SV=1;>tr|Q5QPK2|Q5QPK2_HUMAN Dolichol-phosphate mannosyltransferase OS=Homo sapiens GN=DPM1 PE=2 SV=1;>sp|O60762|DPM1_HUMAN Dolichol-phosphate mannosyltr	Dolichol-phosphate mannosyltransferase	DPM1	33.218	5	0	0	2477500000	0	5710500000	4564200000	0	4792100000	0	3169400000	0	23511000000	1737900000	4963300000	3245700000		2730200000	0	0	256260	0	36380000	43352000	0	61894000	0	56447000	0	339770000	12220000	129680000	37077000
Q7Z7J5	>sp|Q7Z7J5|DPPA2_HUMAN Developmental pluripotency-associated protein 2 OS=Homo sapiens GN=DPPA2 PE=2 SV=2	Developmental pluripotency-associated protein 2	DPPA2	33.784	8	0	10822000	7714900	8342100	34960000	54883000	0	9886900	5877500	3564300	7277900	0	0	0	7953900		178670000	0	292910	224060	1115600	2545700	4357400	0	2680800	850940	63883	856080	0	0	0	593880
Q7L190	>sp|Q7L190|DPPA4_HUMAN Developmental pluripotency-associated protein 4 OS=Homo sapiens GN=DPPA4 PE=1 SV=2	Developmental pluripotency-associated protein 4	DPPA4	33.54	21	330370000	76775000	51363000	1775400000	1802600000	1500000000	83105000	108260000	103210000	67576000	29004000	70841000	80402000	362390000	177850000		7789200000	4145000	3901500	2669200	35183000	38864000	30238000	2573100	3191100	3706100	3942900	1043900	1092700	3363500	10878000	3845700
Q9C005	>sp|Q9C005|DPY30_HUMAN Protein dpy-30 homolog OS=Homo sapiens GN=DPY30 PE=1 SV=1	Protein dpy-30 homolog	DPY30	11.25	3	90024000	98923000	113470000	846120000	600560000	416190000	98063000	242270000	120200000	370670000	291550000	296770000	408730000	299150000	425470000		957630000	1750400	1735100	2066100	15075000	30050000	17897000	10936000	22354000	10291000	9472900	7252300	7707000	15617000	55371000	15268000
Q01658	>sp|Q01658|NC2B_HUMAN Protein Dr1 OS=Homo sapiens GN=DR1 PE=1 SV=1	Protein Dr1	DR1	19.443	2	0	0	0	0	0	0	0	0	21021000	0	32871000	0	41316000	29891000	0		49493000	0	0	0	0	0	0	0	0	674070	0	363850	0	919440	635950	0
C9JCC6	>tr|C9JCC6|C9JCC6_HUMAN Dr1-associated corepressor OS=Homo sapiens GN=DRAP1 PE=2 SV=1;>sp|Q14919-2|NC2A_HUMAN Isoform 2 of Dr1-associated corepressor OS=Homo sapiens GN=DRAP1;>sp|Q14919|NC2A_HUMAN Dr1-associated corepressor OS=Homo sapiens GN=DRAP1 PE=1 SV	Dr1-associated corepressor	DRAP1	23.205	2	0	0	19063000	11095000	6077900	9413100	16896000	12146000	16301000	38111000	38755000	28900000	38028000	23352000	21541000		38536000	0	0	60307	293190	54227	21134	454500	276940	389950	674620	1427300	418350	556540	340040	660130
Q9NRR4	>sp|Q9NRR4|RNC_HUMAN Ribonuclease 3 OS=Homo sapiens GN=DROSHA PE=1 SV=2;>sp|Q9NRR4-4|RNC_HUMAN Isoform 4 of Ribonuclease 3 OS=Homo sapiens GN=DROSHA;>sp|Q9NRR4-2|RNC_HUMAN Isoform 2 of Ribonuclease 3 OS=Homo sapiens GN=DROSHA;>sp|Q9NRR4-3|RNC_HUMAN Isoform	Ribonuclease 3	DROSHA	159.31	3	471130000	495600000	425130000	188850000	194520000	191300000	138920000	140130000	63140000	1648000000	1830600000	1980200000	242050000	239550000	242600000		40101000	827090	774770	684770	351190	334820	319660	444780	416590	527460	980240	1280300	1364500	599760	660280	567500
Q02413	>sp|Q02413|DSG1_HUMAN Desmoglein-1 OS=Homo sapiens GN=DSG1 PE=1 SV=2;>tr|B7Z845|B7Z845_HUMAN Desmoglein-1 OS=Homo sapiens GN=DSG1 PE=2 SV=1	Desmoglein-1	DSG1	113.75	3	0	0	0	36521000	0	0	0	0	0	0	0	0	0	0	0		2648300	0	0	0	1994000	0	0	0	0	0	78326	122910	0	0	0	0
P15924	>sp|P15924|DESP_HUMAN Desmoplakin OS=Homo sapiens GN=DSP PE=1 SV=3;>sp|P15924-2|DESP_HUMAN Isoform DPII of Desmoplakin OS=Homo sapiens GN=DSP	Desmoplakin	DSP	331.77	21	1066100000	197010000	188090000	823440000	273550000	467090000	157270000	63015000	86350000	622720000	653280000	736560000	199800000	241100000	109270000		21137000	79863	82301	91053	2850300	445250	471550	507170	116030	119670	635220	1075300	663540	160000	405360	108190
P60981	>sp|P60981|DEST_HUMAN Destrin OS=Homo sapiens GN=DSTN PE=1 SV=3;>sp|P60981-2|DEST_HUMAN Isoform 2 of Destrin OS=Homo sapiens GN=DSTN;>tr|F6RFD5|F6RFD5_HUMAN Destrin OS=Homo sapiens GN=DSTN PE=2 SV=1	Destrin	DSTN	18.506	1	0	0	24793000	9148600	32354000	23035000	24658000	16138000	17926000	30103000	23257000	25163000	32602000	22582000	23429000		46354000	0	0	138480	68585	495610	280410	837380	584990	531930	533500	378530	431010	503370	380080	331470
P33316	>sp|P33316|DUT_HUMAN Deoxyuridine 5-triphosphate nucleotidohydrolase, mitochondrial OS=Homo sapiens GN=DUT PE=1 SV=4;>tr|H0YKI0|H0YKI0_HUMAN Deoxyuridine 5-triphosphate nucleotidohydrolase, mitochondrial OS=Homo sapiens GN=DUT PE=2 SV=1;>tr|H0YKC5|H0YKC5	Deoxyuridine 5-triphosphate nucleotidohydrolase, mitochondrial	DUT	26.563	1	0	0	0	0	42804000	36248000	0	0	0	0	0	0	0	0	0		38631000	0	0	0	0	1608500	1254900	0	0	0	0	0	0	0	0	0
Q14204	>sp|Q14204|DYHC1_HUMAN Cytoplasmic dynein 1 heavy chain 1 OS=Homo sapiens GN=DYNC1H1 PE=1 SV=5	Cytoplasmic dynein 1 heavy chain 1	DYNC1H1	532.4	94	2659100000	2738400000	2581700000	1006100000	1232300000	797620000	1430000000	1265300000	1017100000	1218100000	1045800000	1027100000	5442400000	5694100000	5193300000		161900000	640400	621100	626460	759490	1767600	482950	1269200	1037900	1097500	512290	731050	667010	3322600	3408400	2643200
F8W8S0	>tr|F8W8S0|F8W8S0_HUMAN Cytoplasmic dynein 1 intermediate chain 2 OS=Homo sapiens GN=DYNC1I2 PE=2 SV=1;>sp|Q13409|DC1I2_HUMAN Cytoplasmic dynein 1 intermediate chain 2 OS=Homo sapiens GN=DYNC1I2 PE=1 SV=3;>sp|Q13409-5|DC1I2_HUMAN Isoform 2E of Cytoplasmic	Cytoplasmic dynein 1 intermediate chain 2	DYNC1I2	71.349	2	0	0	0	0	0	0	0	0	0	81914000	67639000	91015000	0	143410000	0		28149000	0	0	0	0	0	0	0	0	0	451160	378950	538070	0	982410	0
Q9Y6G9	>sp|Q9Y6G9|DC1L1_HUMAN Cytoplasmic dynein 1 light intermediate chain 1 OS=Homo sapiens GN=DYNC1LI1 PE=1 SV=3;>tr|E9PHI6|E9PHI6_HUMAN Cytoplasmic dynein 1 light intermediate chain 1 OS=Homo sapiens GN=DYNC1LI1 PE=2 SV=1	Cytoplasmic dynein 1 light intermediate chain 1	DYNC1LI1	56.578	6	73673000	68419000	66872000	32309000	25340000	299420000	34571000	41513000	41617000	32779000	17408000	13563000	611850000	808930000	453930000		78577000	477360	256910	310190	5925500	4020300	2098800	379760	392050	397920	132930	66803	204120	1914200	2067100	785100
P63167	>sp|P63167|DYL1_HUMAN Dynein light chain 1, cytoplasmic OS=Homo sapiens GN=DYNLL1 PE=1 SV=1;>tr|F8VRV5|F8VRV5_HUMAN Dynein light chain 1, cytoplasmic OS=Homo sapiens GN=DYNLL1 PE=2 SV=1;>tr|F8VXL2|F8VXL2_HUMAN Dynein light chain 1, cytoplasmic OS=Homo sapi	Dynein light chain 1, cytoplasmic	DYNLL1	10.366	4	1064600000	1123800000	1142700000	1063300000	1363500000	810270000	2540700000	2150900000	2115400000	2299300000	2396300000	2527400000	2036200000	2410600000	2199300000		5892300000	15020000	10500000	14031000	40893000	46648000	34353000	177600000	139380000	130090000	108210000	93016000	95488000	80628000	85611000	54859000
Q96FJ2	>sp|Q96FJ2|DYL2_HUMAN Dynein light chain 2, cytoplasmic OS=Homo sapiens GN=DYNLL2 PE=1 SV=1	Dynein light chain 2, cytoplasmic	DYNLL2	10.35	2	0	0	0	0	19624000	19488000	43174000	0	0	28885000	37404000	29887000	41500000	0	0		356580000	0	0	0	0	109060	100520	6477500	0	0	4118100	614770	458830	2729400	0	0
O75461	>sp|O75461|E2F6_HUMAN Transcription factor E2F6 OS=Homo sapiens GN=E2F6 PE=1 SV=1;>tr|B7Z1I8|B7Z1I8_HUMAN Transcription factor E2F6 OS=Homo sapiens GN=E2F6 PE=2 SV=1	Transcription factor E2F6	E2F6	31.844	3	0	0	0	23570000	5629900	6064700	20177000	22364000	0	26691000	11070000	12269000	31527000000	15408000000	31792000000		1130000000	0	0	0	1944500	291790	55424	1430000	1536000	0	2541300	1748800	1589500	350660000	390500000	344510000
Q5JPH6	>sp|Q5JPH6|SYEM_HUMAN Probable glutamate--tRNA ligase, mitochondrial OS=Homo sapiens GN=EARS2 PE=1 SV=2;>tr|H3BRF5|H3BRF5_HUMAN KIAA1970 protein, isoform CRA_c OS=Homo sapiens GN=EARS2 PE=2 SV=1;>tr|H3BTB7|H3BTB7_HUMAN Probable glutamate--tRNA ligase, mito	Probable glutamate--tRNA ligase, mitochondrial	EARS2	58.688	6	113630000	92632000	322910000	62197000	94958000	59019000	68060000	40624000	44573000	54292000	83789000	36202000	96722000	116310000	128020000		55523000	841870	551270	246760	1166300	1514500	2034400	419100	365530	563510	17129	600140	652690	790730	970180	620400
Q9UH73	>sp|Q9UH73|COE1_HUMAN Transcription factor COE1 OS=Homo sapiens GN=EBF1 PE=1 SV=2;>tr|E5RFQ1|E5RFQ1_HUMAN Transcription factor COE1 OS=Homo sapiens GN=EBF1 PE=2 SV=1;>sp|Q9UH73-2|COE1_HUMAN Isoform 2 of Transcription factor COE1 OS=Homo sapiens GN=EBF1;>sp	Transcription factor COE1;Transcription factor COE3	EBF1	64.463	10	0	12771000	0	3553200000	5571800000	5783300000	0	86099000	58949000	113490000	0	0	0	0	0		155130000	0	14154	0	46628000	43709000	31603000	0	2268900	1334600	609130	0	0	0	0	0
P30084	>sp|P30084|ECHM_HUMAN Enoyl-CoA hydratase, mitochondrial OS=Homo sapiens GN=ECHS1 PE=1 SV=4	Enoyl-CoA hydratase, mitochondrial	ECHS1	31.387	2	0	0	0	0	33541000	17045000	15410000	25363000	18345000	13201000	17957000	18597000	98913000	65066000	160300000		21248000	0	0	0	0	341880	12945	539610	470410	508920	108670	84602	88717	975560	1178400	375460
P42126	>sp|P42126|ECI1_HUMAN Enoyl-CoA delta isomerase 1, mitochondrial OS=Homo sapiens GN=ECI1 PE=1 SV=1;>sp|P42126-2|ECI1_HUMAN Isoform 2 of Enoyl-CoA delta isomerase 1, mitochondrial OS=Homo sapiens GN=ECI1;>tr|Q96DC0|Q96DC0_HUMAN DCI protein OS=Homo sapiens G	Enoyl-CoA delta isomerase 1, mitochondrial	ECI1	32.816	2	151080000	19019000	149770000	0	134500000	0	228910000	0	0	315830000	544080000	528220000	0	0	0		105940000	2655500	94981	3140100	0	1247100	0	4028700	0	0	4096600	6115900	5477500	0	0	0
O75521	>sp|O75521|ECI2_HUMAN Enoyl-CoA delta isomerase 2, mitochondrial OS=Homo sapiens GN=ECI2 PE=1 SV=4;>sp|O75521-2|ECI2_HUMAN Isoform 2 of Enoyl-CoA delta isomerase 2, mitochondrial OS=Homo sapiens GN=ECI2;>tr|F1LLU7|F1LLU7_HUMAN Enoyl-CoA delta isomerase 2,	Enoyl-CoA delta isomerase 2, mitochondrial	ECI2	43.585	2	0	0	0	16230000	0	0	0	0	0	0	0	0	0	44721000	0		12406000	0	0	0	23109	0	0	0	0	0	0	0	0	0	220090	0
J3KN16	>tr|J3KN16|J3KN16_HUMAN Proteasome-associated protein ECM29 homolog OS=Homo sapiens GN=KIAA0368 PE=2 SV=1;>sp|Q5VYK3|ECM29_HUMAN Proteasome-associated protein ECM29 homolog OS=Homo sapiens GN=ECM29 PE=1 SV=2	Proteasome-associated protein ECM29 homolog	ECM29	223.69	23	17253000000	10698000000	4151300000	1018400000	5494000000	13401000000	6842700000	8713700000	8622200000	10124000000	13882000000	15941000000	34946000000	25289000000	30782000000		883920000	220580	204080	248130	445730	488830	86028000	445670	483550	448380	931000	43530000	121670000	742260	1851600	36650000
Q96F86	>sp|Q96F86|EDC3_HUMAN Enhancer of mRNA-decapping protein 3 OS=Homo sapiens GN=EDC3 PE=1 SV=1;>tr|H3BPN4|H3BPN4_HUMAN Enhancer of mRNA-decapping protein 3 (Fragment) OS=Homo sapiens GN=EDC3 PE=4 SV=1;>tr|H3BSQ0|H3BSQ0_HUMAN Enhancer of mRNA-decapping protei	Enhancer of mRNA-decapping protein 3	EDC3	56.077	2	14733000	16463000	29121000	59843000	36130000	66365000	47137000	35199000	0	0	0	0	69506000	70374000	13856000		11521000	64894	31391	25364	709210	581510	646230	404240	207500	0	0	0	0	390400	449840	77345
Q6P2E9	>sp|Q6P2E9|EDC4_HUMAN Enhancer of mRNA-decapping protein 4 OS=Homo sapiens GN=EDC4 PE=1 SV=1;>sp|Q6P2E9-2|EDC4_HUMAN Isoform 2 of Enhancer of mRNA-decapping protein 4 OS=Homo sapiens GN=EDC4	Enhancer of mRNA-decapping protein 4	EDC4	151.66	14	89865000	96300000	0	155180000	58013000	58858000	10007000	12157000	21006000	53979000	1983600	27670000	102640000	56836000	81336000		104420000	114570	123170	0	1166000	1050700	936400	191460	428520	247040	669210	59681	122130	62620	92747	172360
Q9BZQ6	>sp|Q9BZQ6|EDEM3_HUMAN ER degradation-enhancing alpha-mannosidase-like protein 3 OS=Homo sapiens GN=EDEM3 PE=1 SV=2;>tr|B7ZLZ2|B7ZLZ2_HUMAN ER degradation-enhancing alpha-mannosidase-like protein 3 OS=Homo sapiens GN=EDEM3 PE=2 SV=1;>tr|H0Y498|H0Y498_HUMAN	ER degradation-enhancing alpha-mannosidase-like 3	EDEM3	104.66	2	0	33240000	69179000	0	0	0	0	0	0	0	0	0	0	0	0		11513000	0	21232	12904	0	0	0	0	0	0	0	0	0	0	0	0
O60869	>sp|O60869|EDF1_HUMAN Endothelial differentiation-related factor 1 OS=Homo sapiens GN=EDF1 PE=1 SV=1;>sp|O60869-2|EDF1_HUMAN Isoform 2 of Endothelial differentiation-related factor 1 OS=Homo sapiens GN=EDF1	Endothelial differentiation-related factor 1	EDF1	16.368	1	0	336750000	0	0	1617900000	0	0	1797900000	1763400000	3686500000	4417800000	4467800000	3391900000	3068900000	3492000000		2386100000	0	884490	0	0	36004000	0	0	55508000	52730000	68978000	76081000	78110000	62439000	61415000	61134000
Q3B7T1	>sp|Q3B7T1|EDRF1_HUMAN Erythroid differentiation-related factor 1 OS=Homo sapiens GN=EDRF1 PE=1 SV=1;>sp|Q3B7T1-5|EDRF1_HUMAN Isoform 4 of Erythroid differentiation-related factor 1 OS=Homo sapiens GN=EDRF1;>sp|Q3B7T1-3|EDRF1_HUMAN Isoform 2 of Erythroid d	Erythroid differentiation-related factor 1	EDRF1	138.53	4	0	18541000	0	0	53304000	132190000	0	0	29676000	15286000	84071000	74508000	0	0	0		17649000	0	38553	0	0	585900	43319	0	0	473220	28578	44925	35519	0	0	0
Q15075	>sp|Q15075|EEA1_HUMAN Early endosome antigen 1 OS=Homo sapiens GN=EEA1 PE=1 SV=2	Early endosome antigen 1	EEA1	162.46	3	0	0	0	0	84415000	104990000	0	0	0	114730000	141010000	129700000	0	0	0		4991200	0	0	0	0	26362	37938	0	0	0	61547	152740	87519	0	0	0
O75530	>sp|O75530|EED_HUMAN Polycomb protein EED OS=Homo sapiens GN=EED PE=1 SV=2;>sp|O75530-3|EED_HUMAN Isoform 3 of Polycomb protein EED OS=Homo sapiens GN=EED	Polycomb protein EED	EED	50.197	1	0	0	0	10580000	17774000	12903000	0	9942000	12259000	10768000	2963700	5549900	1115500	7228200	4698000		3947900000	0	0	0	823550	241220	146410	0	985510	1270200	873970	260620	455180	25735	1148700	432430
P68104	>sp|P68104|EF1A1_HUMAN Elongation factor 1-alpha 1 OS=Homo sapiens GN=EEF1A1 PE=1 SV=1;>sp|Q5VTE0|EF1A3_HUMAN Putative elongation factor 1-alpha-like 3 OS=Homo sapiens GN=EEF1A1P5 PE=5 SV=1	Elongation factor 1-alpha 1;Putative elongation factor 1-alpha-like 3	EEF1A1	50.14	13	102430000000	115100000000	100900000000	64658000000	71869000000	48253000000	32691000000	30905000000	33301000000	46887000000	46681000000	47076000000	76441000000	77803000000	76875000000		34348000000	279130000	238380000	287560000	655210000	723350000	489450000	643420000	547030000	578730000	386900000	393440000	391160000	686620000	723850000	590720000
Q05639	>sp|Q05639|EF1A2_HUMAN Elongation factor 1-alpha 2 OS=Homo sapiens GN=EEF1A2 PE=1 SV=1	Elongation factor 1-alpha 2	EEF1A2	50.47	1	0	0	0	0	0	0	0	0	0	0	0	0	0	0	0		5753500	0	0	0	0	0	0	0	0	0	0	0	0	0	0	0
E9PRY8	>tr|E9PRY8|E9PRY8_HUMAN Elongation factor 1-delta OS=Homo sapiens GN=EEF1D PE=2 SV=1;>sp|P29692-2|EF1D_HUMAN Isoform 2 of Elongation factor 1-delta OS=Homo sapiens GN=EEF1D;>sp|P29692|EF1D_HUMAN Elongation factor 1-delta OS=Homo sapiens GN=EEF1D PE=1 SV=5;	Elongation factor 1-delta	EEF1D	76.569	6	13252000	0	0	9766700	37185000	42730000	67918000	59148000	59049000	0	8702300	18777000	6407300	11741000	7270400		53110000	55109	0	0	35625	43166	66097	1614600	1872600	1214600	0	24076	79388	12231	30824	13634
B4DTG2	>tr|B4DTG2|B4DTG2_HUMAN Elongation factor 1-gamma OS=Homo sapiens GN=EEF1G PE=2 SV=1;>sp|P26641|EF1G_HUMAN Elongation factor 1-gamma OS=Homo sapiens GN=EEF1G PE=1 SV=3	Elongation factor 1-gamma	EEF1G	56.149	7	185440000	97785000	94937000	72454000	377560000	495160000	214320000	193190000	166510000	102870000	108810000	64673000	321610000	130330000	183270000		131280000	219520	139710	375720	365080	409260	544550	2828600	2015200	2160800	1187400	3026900	1698600	2256900	791660	859770
P13639	>sp|P13639|EF2_HUMAN Elongation factor 2 OS=Homo sapiens GN=EEF2 PE=1 SV=4	Elongation factor 2	EEF2	95.337	24	1784900000	1591100000	1449100000	1663100000	2120600000	1274000000	1678800000	1521600000	1370000000	1840300000	1715000000	2068400000	2712300000	2359100000	2598100000		584480000	1582500	1710800	2055700	9076200	9265700	5884600	15201000	12993000	8649200	9007900	7619600	7570300	8466200	8626900	7658600
A4FU69	>sp|A4FU69-5|EFCB5_HUMAN Isoform 5 of EF-hand calcium-binding domain-containing protein 5 OS=Homo sapiens GN=EFCAB5;>tr|C9J1E6|C9J1E6_HUMAN EF-hand calcium-binding domain-containing protein 5 (Fragment) OS=Homo sapiens GN=EFCAB5 PE=2 SV=1;>tr|H0Y4M1|H0Y4M1		EFCAB5	98.991	1	0	0	0	727860000	2257700000	1663200000	937490000	1181500000	611560000	9253600000	3498400000	5198000000	1659900000	4168000000	6331400000		549170000	0	0	0	2113800	5336800	2779800	7446900	8639800	4359100	16687000	10483000	13243000	5856700	16530000	21041000
Q9BUP0	>sp|Q9BUP0|EFHD1_HUMAN EF-hand domain-containing protein D1 OS=Homo sapiens GN=EFHD1 PE=1 SV=1;>tr|H7C0I0|H7C0I0_HUMAN EF-hand domain-containing protein D1 (Fragment) OS=Homo sapiens GN=EFHD1 PE=4 SV=1	EF-hand domain-containing protein D1	EFHD1	26.927	2	203490000	89186000	168590000	27660000	100840000	63009000	0	0	0	276670000	382250000	301560000	0	0	0		140310000	1044000	850410	921250	381750	1089100	1238600	0	0	0	3433600	11249000	4106300	0	0	0
Q15029	>sp|Q15029|U5S1_HUMAN 116 kDa U5 small nuclear ribonucleoprotein component OS=Homo sapiens GN=EFTUD2 PE=1 SV=1;>sp|Q15029-2|U5S1_HUMAN Isoform 2 of 116 kDa U5 small nuclear ribonucleoprotein component OS=Homo sapiens GN=EFTUD2;>tr|K7EJ81|K7EJ81_HUMAN 116 k	116 kDa U5 small nuclear ribonucleoprotein component	EFTUD2	109.43	57	1860100000	1609700000	1529100000	34861000000	35547000000	24556000000	3868900000	4430000000	4278100000	23954000000	25516000000	24994000000	2198200000	1876000000	1989000000		3380700000	4523600	4672100	5580800	142550000	131620000	89165000	24890000	23534000	24121000	80445000	79630000	70718000	4904000	6341900	5197600
P00533	>sp|P00533|EGFR_HUMAN Epidermal growth factor receptor OS=Homo sapiens GN=EGFR PE=1 SV=2;>tr|Q504U8|Q504U8_HUMAN EGFR protein OS=Homo sapiens GN=EGFR PE=2 SV=1;>tr|E9PFD7|E9PFD7_HUMAN Epidermal growth factor receptor OS=Homo sapiens GN=EGFR PE=2 SV=2;>sp|P	Epidermal growth factor receptor	EGFR	134.28	4	0	0	0	0	0	0	30755000	126990000	27741000	0	0	0	20362000	0	22987000		7931800	1551800	1525400	1520600	0	0	0	160200	411830	116960	0	0	0	31193	0	37445
Q9NZN4	>sp|Q9NZN4|EHD2_HUMAN EH domain-containing protein 2 OS=Homo sapiens GN=EHD2 PE=1 SV=2;>tr|B4DNU6|B4DNU6_HUMAN EH domain-containing protein 2 OS=Homo sapiens GN=EHD2 PE=2 SV=1	EH domain-containing protein 2	EHD2	61.161	1	0	0	0	0	0	0	0	0	0	0	0	0	0	0	0		1717900	0	0	0	0	0	0	0	0	0	0	0	0	0	0	0
Q9H223	>sp|Q9H223|EHD4_HUMAN EH domain-containing protein 4 OS=Homo sapiens GN=EHD4 PE=1 SV=1	EH domain-containing protein 4	EHD4	61.174	25	111840000	225510000	76879000	74907000	32482000	261640000	38022000	16231000	38943000	56157000	133460000	93261000	52839000	45061000	47852000		548620000	1356400	6765000	914460	3327300	1319700	2357100	2175600	643710	2015500	2460600	4793500	2969700	1498700	1362300	1236800
Q9H9B1	>sp|Q9H9B1|EHMT1_HUMAN Histone-lysine N-methyltransferase EHMT1 OS=Homo sapiens GN=EHMT1 PE=1 SV=4;>sp|Q9H9B1-3|EHMT1_HUMAN Isoform 3 of Histone-lysine N-methyltransferase EHMT1 OS=Homo sapiens GN=EHMT1	Histone-lysine N-methyltransferase EHMT1	EHMT1	141.46	16	262060000	300180000	230930000	167940000	59410000	50233000	620070000	655510000	555780000	675220000	653820000	613420000	1954900000	1673600000	1972100000		101050000	504390	440200	494320	180490	100790	60632	2494900	2754200	2473700	1804600	1755400	1767200	5100000	7725500	6946700
Q96KQ7	>sp|Q96KQ7|EHMT2_HUMAN Histone-lysine N-methyltransferase EHMT2 OS=Homo sapiens GN=EHMT2 PE=1 SV=3;>sp|Q96KQ7-2|EHMT2_HUMAN Isoform 2 of Histone-lysine N-methyltransferase EHMT2 OS=Homo sapiens GN=EHMT2;>tr|A2ABF9|A2ABF9_HUMAN Histone-lysine N-methyltransf	Histone-lysine N-methyltransferase EHMT2	EHMT2	132.37	20	97392000	54318000	61755000	465260000	104740000	148860000	941100000	783910000	879930000	812950000	505410000	448970000	3104400000	3027500000	2785500000		164380000	207350	119580	111270	1143300	1566400	438830	6239500	3812600	5554100	1362900	1338400	2102700	10521000	9239900	10634000
Q9P2K8	>sp|Q9P2K8|E2AK4_HUMAN Eukaryotic translation initiation factor 2-alpha kinase 4 OS=Homo sapiens GN=EIF2AK4 PE=1 SV=3;>sp|Q9P2K8-2|E2AK4_HUMAN Isoform 2 of Eukaryotic translation initiation factor 2-alpha kinase 4 OS=Homo sapiens GN=EIF2AK4;>tr|H0YME5|H0YM	Eukaryotic translation initiation factor 2-alpha kinase 4	EIF2AK4	186.91	2	0	0	0	0	0	0	47469000	45586000	49051000	0	0	0	0	0	0		1330600	0	0	0	0	0	0	406650	412880	387780	0	0	0	0	0	0
E7ERK9	>tr|E7ERK9|E7ERK9_HUMAN Translation initiation factor eIF-2B subunit delta OS=Homo sapiens GN=EIF2B4 PE=2 SV=1;>sp|Q9UI10-2|EI2BD_HUMAN Isoform 2 of Translation initiation factor eIF-2B subunit delta OS=Homo sapiens GN=EIF2B4;>sp|Q9UI10|EI2BD_HUMAN Transla	Translation initiation factor eIF-2B subunit delta	EIF2B4	59.714	4	0	0	0	67712000	60323000	255060000	66655000	81164000	58475000	94611000	0	0	0	39252000	34741000		61847000	0	0	0	118110	2080200	3530600	477340	3126000	3068300	1252900	0	0	0	82641	54251
P05198	>sp|P05198|IF2A_HUMAN Eukaryotic translation initiation factor 2 subunit 1 OS=Homo sapiens GN=EIF2S1 PE=1 SV=3;>tr|G3V4T5|G3V4T5_HUMAN Eukaryotic translation initiation factor 2 subunit 1 (Fragment) OS=Homo sapiens GN=EIF2S1 PE=2 SV=1;>tr|H0YJS4|H0YJS4_HUM	Eukaryotic translation initiation factor 2 subunit 1	EIF2S1	36.112	5	23439000	237040000	192720000	0	0	40278000	0	0	0	53275000	38859000	22549000	43542000	27793000	0		27870000	48970	906590	826320	0	0	428930	0	0	0	255590	496330	287710	62845	189780	0
P41091	>sp|P41091|IF2G_HUMAN Eukaryotic translation initiation factor 2 subunit 3 OS=Homo sapiens GN=EIF2S3 PE=1 SV=3;>sp|Q2VIR3|IF2GL_HUMAN Putative eukaryotic translation initiation factor 2 subunit 3-like protein OS=Homo sapiens GN=EIF2S3L PE=5 SV=2;>tr|F8W810	Eukaryotic translation initiation factor 2 subunit 3;Putative eukaryotic translation initiation factor 2 subunit 3-like protein	EIF2S3	51.109	8	52396000	364110000	335770000	981160000	508180000	546970000	340950000	318480000	271300000	279350000	130120000	379400000	222680000	253020000	381920000		234840000	301010	110710	113080	11014000	5061900	5102500	5253600	4220500	3842100	1798900	1824000	2481500	1189200	1419200	981260
Q14152	>sp|Q14152|EIF3A_HUMAN Eukaryotic translation initiation factor 3 subunit A OS=Homo sapiens GN=EIF3A PE=1 SV=1;>tr|F5H335|F5H335_HUMAN Eukaryotic translation initiation factor 3 subunit A OS=Homo sapiens GN=EIF3A PE=2 SV=1	Eukaryotic translation initiation factor 3 subunit A	EIF3A	166.57	12	88310000	22927000	80632000	0	39060000	113310000	37439000	32046000	0	111250000	483050000	320110000	52760000	59371000	45563000		38340000	24821	4800.5	133210	0	43597	485690	159870	227440	0	1335600	2004400	1089600	209740	201440	163680
P55884	>sp|P55884-2|EIF3B_HUMAN Isoform 2 of Eukaryotic translation initiation factor 3 subunit B OS=Homo sapiens GN=EIF3B;>sp|P55884|EIF3B_HUMAN Eukaryotic translation initiation factor 3 subunit B OS=Homo sapiens GN=EIF3B PE=1 SV=3	Eukaryotic translation initiation factor 3 subunit B	EIF3B	99.028	6	150250000	35977000	160170000	118980000	83826000	50016000	115900000	73786000	50097000	230730000	208460000	363520000	62270000	131180000	118990000		45587000	253170	75930	281370	227550	132010	150220	1976600	1171000	701040	1662800	1040100	1195700	471270	547240	478110
B5ME19	>sp|B5ME19|EIFCL_HUMAN Eukaryotic translation initiation factor 3 subunit C-like protein OS=Homo sapiens GN=EIF3CL PE=3 SV=1;>sp|Q99613|EIF3C_HUMAN Eukaryotic translation initiation factor 3 subunit C OS=Homo sapiens GN=EIF3C PE=1 SV=1;>tr|H3BRV0|H3BRV0_HU	Eukaryotic translation initiation factor 3 subunit C	EIF3CL	105.47	10	93488000	99753000	66572000	0	71953000	0	95335000	0	84401000	318660000	253500000	210180000	269560000	243930000	366600000		38848000	103470	33635	62600	0	26371	0	688890	0	166150	754980	928290	1016800	1336700	1906200	1064500
O15371	>sp|O15371|EIF3D_HUMAN Eukaryotic translation initiation factor 3 subunit D OS=Homo sapiens GN=EIF3D PE=1 SV=1;>tr|B4DVY1|B4DVY1_HUMAN Eukaryotic translation initiation factor 3 subunit D OS=Homo sapiens GN=EIF3D PE=2 SV=1;>tr|B0QYA5|B0QYA5_HUMAN Eukaryoti	Eukaryotic translation initiation factor 3 subunit D	EIF3D	63.972	6	131370000	207610000	191310000	85273000	285340000	157520000	190160000	131260000	114560000	399630000	669380000	631210000	1174400000	734950000	963480000		154490000	198110	259760	285160	86759	1325100	135320	2474700	824970	627400	3453500	3640000	2776600	7194600	8898200	6474200
P60228	>sp|P60228|EIF3E_HUMAN Eukaryotic translation initiation factor 3 subunit E OS=Homo sapiens GN=EIF3E PE=1 SV=1;>tr|E5RGA2|E5RGA2_HUMAN Eukaryotic translation initiation factor 3 subunit E OS=Homo sapiens GN=EIF3E PE=2 SV=1	Eukaryotic translation initiation factor 3 subunit E	EIF3E	52.22	5	0	0	53804000	112700000	80173000	44964000	138740000	97240000	131540000	112020000	208520000	211650000	244600000	241500000	341620000		60465000	0	0	35419	481760	123960	67515	1489000	203440	1209500	793220	1022300	994050	2029800	1768100	2249800
B0QY89	>tr|B0QY89|B0QY89_HUMAN Eukaryotic translation initiation factor 3 subunit L OS=Homo sapiens GN=EIF3L PE=2 SV=1;>sp|Q9Y262|EIF3L_HUMAN Eukaryotic translation initiation factor 3 subunit L OS=Homo sapiens GN=EIF3L PE=1 SV=1;>sp|Q9Y262-2|EIF3L_HUMAN Isoform	Eukaryotic translation initiation factor 3 subunit L	EIF3EIP	70.901	11	51603000	108310000	88602000	17397000	35058000	78450000	136590000	75973000	100330000	330270000	347040000	465490000	469270000	548480000	302850000		121970000	178570	1421400	291030	27849	150140	454110	1995100	978270	967630	1561500	1852200	2558300	2145300	2388100	1187600
B3KSH1	>tr|B3KSH1|B3KSH1_HUMAN Eukaryotic translation initiation factor 3 subunit F OS=Homo sapiens GN=EIF3F PE=2 SV=1;>sp|O00303|EIF3F_HUMAN Eukaryotic translation initiation factor 3 subunit F OS=Homo sapiens GN=EIF3F PE=1 SV=1;>tr|B4DEW9|B4DEW9_HUMAN Eukaryoti	Eukaryotic translation initiation factor 3 subunit F	EIF3F	39.146	3	59937000	0	83312000	0	0	0	89140000	0	0	180600000	164470000	179780000	0	110500000	65396000		51146000	64890	0	110170	0	0	0	843700	0	0	2365900	2334700	2977000	0	680980	189980
O75821	>sp|O75821|EIF3G_HUMAN Eukaryotic translation initiation factor 3 subunit G OS=Homo sapiens GN=EIF3G PE=1 SV=2;>tr|K7ENA8|K7ENA8_HUMAN Eukaryotic translation initiation factor 3 subunit G (Fragment) OS=Homo sapiens GN=EIF3G PE=2 SV=1;>tr|K7EP16|K7EP16_HUMA	Eukaryotic translation initiation factor 3 subunit G	EIF3G	35.611	1	0	0	0	0	0	0	0	22296000	26766000	55435000	61245000	51206000	0	0	29893000		17029000	0	0	0	0	0	0	0	397500	486920	845920	887770	740040	0	0	260650
E5RJT0	>tr|E5RJT0|E5RJT0_HUMAN Eukaryotic translation initiation factor 3 subunit H (Fragment) OS=Homo sapiens GN=EIF3H PE=2 SV=1		EIF3H	28.375	2	1324000000	0	0	2044300000	1918000000	3836200000	1601800000	1984800000	3282900000	2006500000	1128000000	1363000000	5576900000	3452600000	2612700000		1527700000	107620	0	0	26142000	87199000	85874000	1308800	152780000	106020000	146880	255850	1936900	45440000	35005000	972030
Q13347	>sp|Q13347|EIF3I_HUMAN Eukaryotic translation initiation factor 3 subunit I OS=Homo sapiens GN=EIF3I PE=1 SV=1;>tr|Q5TFK1|Q5TFK1_HUMAN Eukaryotic translation initiation factor 3 subunit I (Fragment) OS=Homo sapiens GN=EIF3I PE=2 SV=1	Eukaryotic translation initiation factor 3 subunit I	EIF3I	36.501	2	0	0	0	0	0	0	78556000	81321000	74913000	138460000	218590000	196920000	0	0	0		44953000	0	0	0	0	0	0	1199800	1183600	979080	3242100	3954800	3235200	0	0	0
B3KS98	>tr|B3KS98|B3KS98_HUMAN Eukaryotic translation initiation factor 3 subunit H OS=Homo sapiens GN=EIF3H PE=2 SV=1;>sp|O15372|EIF3H_HUMAN Eukaryotic translation initiation factor 3 subunit H OS=Homo sapiens GN=EIF3H PE=1 SV=1	Eukaryotic translation initiation factor 3 subunit H	EIF3S3	41.581	1	0	0	0	0	6442400	20183000	28214000	41772000	34177000	47906000	53070000	50335000	36085000	37183000	35257000		19613000	0	0	0	0	26023	231830	556900	923520	666240	773090	694840	804370	357800	420640	325460
P60842	>sp|P60842|IF4A1_HUMAN Eukaryotic initiation factor 4A-I OS=Homo sapiens GN=EIF4A1 PE=1 SV=1;>sp|P60842-2|IF4A1_HUMAN Isoform 2 of Eukaryotic initiation factor 4A-I OS=Homo sapiens GN=EIF4A1;>tr|J3KT12|J3KT12_HUMAN Eukaryotic initiation factor 4A-I OS=Homo	Eukaryotic initiation factor 4A-I	EIF4A1	46.153	15	5000000000	4642500000	4748800000	4911500000	4055400000	3310700000	3929000000	3792000000	3560200000	5046400000	4916700000	4837300000	10103000000	9766700000	10604000000		3958500000	14746000	13121000	14062000	43700000	38655000	32638000	64901000	56070000	52995000	28608000	35521000	34133000	84217000	85329000	81721000
Q14240	>sp|Q14240-2|IF4A2_HUMAN Isoform 2 of Eukaryotic initiation factor 4A-II OS=Homo sapiens GN=EIF4A2;>sp|Q14240|IF4A2_HUMAN Eukaryotic initiation factor 4A-II OS=Homo sapiens GN=EIF4A2 PE=1 SV=2;>tr|E7EQG2|E7EQG2_HUMAN Eukaryotic initiation factor 4A-II OS=H	Eukaryotic initiation factor 4A-II	EIF4A2	46.489	5	107550000	110470000	133840000	49995000	57816000	73046000	88897000	120220000	112970000	92995000	0	82375000	362850000	288730000	201960000		137930000	602280	514180	783410	521820	590250	807080	4322400	1961500	1759800	850180	0	834600	4544800	4554400	1780200
P38919	>sp|P38919|IF4A3_HUMAN Eukaryotic initiation factor 4A-III OS=Homo sapiens GN=EIF4A3 PE=1 SV=4	Eukaryotic initiation factor 4A-III	EIF4A3	46.871	37	2193500000	2918900000	2429600000	107130000000	126900000000	80448000000	6871900000	5758300000	4889000000	19008000000	21321000000	18849000000	3072100000	3043100000	2983100000		13249000000	10072000	7013700	9183000	809340000	1018800000	641240000	123950000	91930000	99569000	134240000	132210000	130150000	40387000	38658000	36749000
Q04637	>sp|Q04637-9|IF4G1_HUMAN Isoform 9 of Eukaryotic translation initiation factor 4 gamma 1 OS=Homo sapiens GN=EIF4G1;>sp|Q04637-8|IF4G1_HUMAN Isoform 8 of Eukaryotic translation initiation factor 4 gamma 1 OS=Homo sapiens GN=EIF4G1;>sp|Q04637|IF4G1_HUMAN Euk	Eukaryotic translation initiation factor 4 gamma 1	EIF4G1	176.23	4	85702000	51410000	95387000	317850000	939860000	0	110810000	157790000	0	398830000	161260000	536190000	78971000	0	110840000		63892000	55330	25803	63743	2006900	1424400	0	498610	142800	0	1291100	1068500	904400	183700	0	259950
I3L504	>tr|I3L504|I3L504_HUMAN Eukaryotic translation initiation factor 5A-1 OS=Homo sapiens GN=EIF5A PE=2 SV=1;>sp|P63241-2|IF5A1_HUMAN Isoform 2 of Eukaryotic translation initiation factor 5A-1 OS=Homo sapiens GN=EIF5A;>sp|P63241|IF5A1_HUMAN Eukaryotic translat	Eukaryotic translation initiation factor 5A-1;Eukaryotic translation initiation factor 5A-1-like;Eukaryotic translation initiation factor 5A-2	EIF5A	20.503	3	80294000	88755000	159030000	213160000	578050000	514310000	334590000	233870000	264440000	150510000	143560000	131870000	214260000	198270000	130320000		262340000	820480	8564900	6127400	7647100	9388200	6514900	13105000	8432400	9294100	2946900	3067300	3571000	3727700	4749000	3048500
O60841	>sp|O60841|IF2P_HUMAN Eukaryotic translation initiation factor 5B OS=Homo sapiens GN=EIF5B PE=1 SV=4	Eukaryotic translation initiation factor 5B	EIF5B	138.83	4	0	0	0	0	3400100	0	0	0	0	0	1888600	0	0	0	0		3110900	0	0	0	0	4513.8	0	0	0	0	0	4915.8	0	0	0	0
B4DVB8	>tr|B4DVB8|B4DVB8_HUMAN ELAV-like protein 1 OS=Homo sapiens GN=ELAVL1 PE=2 SV=1;>sp|Q15717|ELAV1_HUMAN ELAV-like protein 1 OS=Homo sapiens GN=ELAVL1 PE=1 SV=2	ELAV-like protein 1	ELAVL1	38.996	12	1011300000	1148100000	1005600000	720050000	1539000000	1270800000	1035200000	1160600000	1146800000	1813800000	1469100000	1136200000	323520000	838630000	690110000		747760000	4316800	2647300	3962100	14964000	17844000	9750500	25147000	27569000	23068000	21843000	12819000	8234500	724970	7045500	5533000
P55199	>sp|P55199|ELL_HUMAN RNA polymerase II elongation factor ELL OS=Homo sapiens GN=ELL PE=1 SV=1	RNA polymerase II elongation factor ELL	ELL	68.264	1	88971000	183130000	167320000	0	0	30928000	116500000	74215000	72338000	120690000	97639000	129020000	109280000	102680000	0		18528000	146030	365050	382920	0	0	127370	1353200	633410	594160	648760	551450	842920	546120	559100	0
Q9H9T3	>sp|Q9H9T3|ELP3_HUMAN Elongator complex protein 3 OS=Homo sapiens GN=ELP3 PE=1 SV=2;>sp|Q9H9T3-2|ELP3_HUMAN Isoform 2 of Elongator complex protein 3 OS=Homo sapiens GN=ELP3;>tr|B4DKA4|B4DKA4_HUMAN Elongator complex protein 3 OS=Homo sapiens GN=ELP3 PE=2 SV	Elongator complex protein 3	ELP3	62.258	6	0	0	0	120420000	310760000	371300000	19921000	14521000	14899000	7920500	0	0	163230000	19761000	179260000		20126000	0	0	0	1127300	740270	1156200	444650	216040	181010	11535	0	0	371860	100750	344870
Q92979	>sp|Q92979|NEP1_HUMAN Ribosomal RNA small subunit methyltransferase NEP1 OS=Homo sapiens GN=EMG1 PE=1 SV=4	Ribosomal RNA small subunit methyltransferase NEP1	EMG1	26.72	2	0	0	0	0	0	0	0	0	0	23433000	17506000	33583000	0	75823000	0		8728900	0	0	0	0	0	0	0	0	0	159110	104410	423670	0	1092600	0
B7WPE2	>tr|B7WPE2|B7WPE2_HUMAN Echinoderm microtubule associated protein like 3, isoform CRA_e OS=Homo sapiens GN=EML3 PE=2 SV=1;>sp|Q32P44|EMAL3_HUMAN Echinoderm microtubule-associated protein-like 3 OS=Homo sapiens GN=EML3 PE=1 SV=1;>sp|Q32P44-2|EMAL3_HUMAN Iso	Echinoderm microtubule-associated protein-like 3	EML3	95.283	30	469370000	148660000	478650000	66017000	94506000	112220000	7371700	173440000	192190000	426870000	28820000	38910000	11099000	11046000	52992000		408750000	2781200	1829500	2912100	6121100	12168000	8655600	84841	7517300	8049200	7485200	494510	581800	65030	72630	1076300
Q8N8S7	>sp|Q8N8S7|ENAH_HUMAN Protein enabled homolog OS=Homo sapiens GN=ENAH PE=1 SV=2;>sp|Q8N8S7-2|ENAH_HUMAN Isoform 2 of Protein enabled homolog OS=Homo sapiens GN=ENAH	Protein enabled homolog	ENAH	66.509	3	0	0	0	0	16393000	9595300	0	21872000	0	38378000	23900000	33189000	56789000	0	44549000		19497000	0	0	0	0	272350	72715	0	414340	0	416260	315550	227760	346980	0	433620
P06733	>sp|P06733|ENOA_HUMAN Alpha-enolase OS=Homo sapiens GN=ENO1 PE=1 SV=2;>tr|K7EM90|K7EM90_HUMAN Enolase (Fragment) OS=Homo sapiens GN=ENO1 PE=2 SV=1	Alpha-enolase	ENO1	47.168	1	60464000	84012000	40074000	45547000	181290000	238790000	434160000	468820000	457340000	549530000	144100000	114150000	179660000	138880000	431690000		152960000	394340	324480	95955	866550	1047700	1292600	4760100	4681100	4311600	3215000	2725400	2589300	1311700	1340900	1696400
Q16206	>sp|Q16206|ENOX2_HUMAN Ecto-NOX disulfide-thiol exchanger 2 OS=Homo sapiens GN=ENOX2 PE=1 SV=2;>sp|Q16206-2|ENOX2_HUMAN Isoform 2 of Ecto-NOX disulfide-thiol exchanger 2 OS=Homo sapiens GN=ENOX2	Ecto-NOX disulfide-thiol exchanger 2;Hydroquinone [NADH] oxidase;Protein disulfide-thiol oxidoreductase	ENOX2	70.081	3	47267000	55598000	63008000	0	33127000	0	0	0	0	73883000	55785000	72402000	0	0	0		21227000	299890	351240	541820	0	16782	0	0	0	0	289120	197700	266600	0	0	0
Q9NPA8	>sp|Q9NPA8|ENY2_HUMAN Transcription and mRNA export factor ENY2 OS=Homo sapiens GN=ENY2 PE=1 SV=1;>sp|Q9NPA8-2|ENY2_HUMAN Isoform 2 of Transcription and mRNA export factor ENY2 OS=Homo sapiens GN=ENY2	Enhancer of yellow 2 transcription factor homolog	ENY2	11.528	3	50674000	47243000	37616000	39892000	84700000	59679000	41332000	33163000	46387000	100580000	148390000	81132000	0	66142000	27788000		138880000	504190	391000	353220	1006400	2646000	1260800	2417200	1689700	5348700	3896000	3928500	3460800	0	2172100	615640
Q09472	>sp|Q09472|EP300_HUMAN Histone acetyltransferase p300 OS=Homo sapiens GN=EP300 PE=1 SV=2	Histone acetyltransferase p300	EP300	264.16	3	0	0	0	0	0	0	148930000	0	79435000	32766000	0	91025000	0	0	0		7701900	0	0	0	0	0	0	625500	0	620370	5942.3	0	141640	0	0	0
Q96L91	>sp|Q96L91-3|EP400_HUMAN Isoform 3 of E1A-binding protein p400 OS=Homo sapiens GN=EP400;>sp|Q96L91|EP400_HUMAN E1A-binding protein p400 OS=Homo sapiens GN=EP400 PE=1 SV=4;>sp|Q96L91-2|EP400_HUMAN Isoform 2 of E1A-binding protein p400 OS=Homo sapiens GN=EP4	E1A-binding protein p400	EP400	335.8	10	0	0	0	80211000	946330000	226550000	0	0	0	1031600000	1032700000	1229300000	967380000	261620000	0		29675000	0	0	0	3793	543800	11628	0	0	0	638540	619540	825760	92474	84026	0
O43491	>sp|O43491|E41L2_HUMAN Band 4.1-like protein 2 OS=Homo sapiens GN=EPB41L2 PE=1 SV=1;>tr|E9PHY5|E9PHY5_HUMAN Band 4.1-like protein 2 OS=Homo sapiens GN=EPB41L2 PE=2 SV=1;>sp|O43491-4|E41L2_HUMAN Isoform 4 of Band 4.1-like protein 2 OS=Homo sapiens GN=EPB41L	Band 4.1-like protein 2;Band 4.1-like protein 3	EPB41L2	112.59	2	0	0	0	16939000	0	23177000	0	0	0	0	18273000	12366000	0	0	0		2288600	0	0	0	31943	0	24095	0	0	0	0	34607	17702	0	0	0
Q9HCM4	>sp|Q9HCM4|E41L5_HUMAN Band 4.1-like protein 5 OS=Homo sapiens GN=EPB41L5 PE=1 SV=3;>sp|Q9HCM4-3|E41L5_HUMAN Isoform 3 of Band 4.1-like protein 5 OS=Homo sapiens GN=EPB41L5;>sp|Q9HCM4-4|E41L5_HUMAN Isoform 4 of Band 4.1-like protein 5 OS=Homo sapiens GN=EP	Band 4.1-like protein 5	EPB41L5	81.855	6	464580000	644050000	824310000	304950000	712660000	466140000	235870000	273450000	142910000	723400000	561180000	515790000	332100000	310130000	391820000		182540000	1606300	1483200	1790100	3412800	4319600	2934700	3535600	2585800	1962700	3310600	3294600	2845400	836000	2721100	1991000
P07814	>sp|P07814|SYEP_HUMAN Bifunctional glutamate/proline--tRNA ligase OS=Homo sapiens GN=EPRS PE=1 SV=5	Bifunctional glutamate/proline--tRNA ligase;Glutamate--tRNA ligase;Proline--tRNA ligase	EPRS	170.59	11	47542000	0	0	37116000	34331000	36121000	961350000	773970000	991790000	17061000	33762000	0	0	120280000	119030000		18507000	24121	0	0	148590	53466	311740	4023500	3059600	3200900	39395	43740	0	0	476750	391270
O75616	>sp|O75616|ERAL1_HUMAN GTPase Era, mitochondrial OS=Homo sapiens GN=ERAL1 PE=1 SV=2;>sp|O75616-2|ERAL1_HUMAN Isoform HERA-B of GTPase Era, mitochondrial OS=Homo sapiens GN=ERAL1;>tr|J3QSB2|J3QSB2_HUMAN GTPase Era, mitochondrial (Fragment) OS=Homo sapiens G	GTPase Era, mitochondrial	ERAL1	48.349	8	54937000	43799000	52817000	74095000	58884000	44607000	40462000	0	50676000	23873000	38214000	51402000	60729000	65467000	66342000		69638000	231620	139580	222010	1007300	1472200	1125400	947220	0	1794900	383490	65663	255580	1561500	1568500	1445000
P21860	>sp|P21860|ERBB3_HUMAN Receptor tyrosine-protein kinase erbB-3 OS=Homo sapiens GN=ERBB3 PE=1 SV=1;>sp|P21860-4|ERBB3_HUMAN Isoform 4 of Receptor tyrosine-protein kinase erbB-3 OS=Homo sapiens GN=ERBB3;>sp|P21860-5|ERBB3_HUMAN Isoform 5 of Receptor tyrosine	Receptor tyrosine-protein kinase erbB-3	ERBB3	148.1	3	0	0	0	2794000000	7041900000	5223100000	1469300000	1241000000	1590500000	1382600000	1401600000	2240200000	761600000	0	2418200000		195720000	0	0	0	2795500	5932100	945310	5498800	1910400	5488400	4635500	5800200	7411200	331620	0	5776300
Q8IUD2	>sp|Q8IUD2|RB6I2_HUMAN ELKS/Rab6-interacting/CAST family member 1 OS=Homo sapiens GN=ERC1 PE=1 SV=1;>sp|Q8IUD2-3|RB6I2_HUMAN Isoform 3 of ELKS/Rab6-interacting/CAST family member 1 OS=Homo sapiens GN=ERC1;>tr|G8JLD3|G8JLD3_HUMAN ELKS/Rab6-interacting/CAST	ELKS/Rab6-interacting/CAST family member 1	ERC1	128.08	64	36879000	34385000	57726000	86362000	195010000	113810000	77611000	49979000	54781000	398440000	207130000	184050000	53645000	20114000	25310000		1955200000	338640	267380	574190	2308900	4247200	2295500	3863900	2378200	2377200	7257000	6322500	5682700	1150300	435610	680800
O15083	>sp|O15083|ERC2_HUMAN ERC protein 2 OS=Homo sapiens GN=ERC2 PE=1 SV=3;>tr|H7C4G9|H7C4G9_HUMAN ERC protein 2 (Fragment) OS=Homo sapiens GN=ERC2 PE=4 SV=1	ERC protein 2	ERC2	110.56	2	0	0	0	0	0	0	0	0	0	0	0	0	0	0	0		7139400	0	0	0	0	0	0	0	0	0	0	0	0	0	0	0
Q2NKX8	>sp|Q2NKX8|ERC6L_HUMAN DNA excision repair protein ERCC-6-like OS=Homo sapiens GN=ERCC6L PE=1 SV=1;>tr|B5MDQ0|B5MDQ0_HUMAN DNA excision repair protein ERCC-6-like OS=Homo sapiens GN=ERCC6L PE=2 SV=1	DNA excision repair protein ERCC-6-like	ERCC6L	141.1	2	0	0	0	0	0	0	0	0	0	0	0	0	0	0	0		818990	0	0	0	0	0	0	0	0	0	0	0	0	0	0	0
P84090	>sp|P84090|ERH_HUMAN Enhancer of rudimentary homolog OS=Homo sapiens GN=ERH PE=1 SV=1;>tr|G3V279|G3V279_HUMAN Enhancer of rudimentary homolog OS=Homo sapiens GN=ERH PE=2 SV=1	Enhancer of rudimentary homolog	ERH	12.259	7	6775300000	7995400000	6870200000	12888000000	12951000000	9359700000	3838600000	3394600000	4005200000	4294000000	5894600000	4564100000	1804000000	1844800000	2287400000		12132000000	71349000	52208000	67090000	484540000	450130000	341420000	225110000	182450000	195250000	174320000	188890000	207960000	88218000	48827000	72962000
P30040	>sp|P30040|ERP29_HUMAN Endoplasmic reticulum resident protein 29 OS=Homo sapiens GN=ERP29 PE=1 SV=4;>tr|F8VY02|F8VY02_HUMAN Endoplasmic reticulum resident protein 29 OS=Homo sapiens GN=ERP29 PE=2 SV=1	Endoplasmic reticulum resident protein 29	ERP29	28.993	1	0	0	0	27814000	0	0	0	0	0	20801000	0	0	0	0	0		7814000	0	0	0	236520	0	0	0	0	0	90032	0	0	0	0	0
Q14264	>sp|Q14264|ENR1_HUMAN HERV-R_7q21.2 provirus ancestral Env polyprotein OS=Homo sapiens GN=ERV3-1 PE=1 SV=2	HERV-R_7q21.2 provirus ancestral Env polyprotein;Surface protein;Transmembrane protein	ERV3-1	67.941	2	0	0	0	0	0	0	0	0	0	0	0	0	0	0	0		465890	0	189680	0	0	0	0	0	0	0	0	0	0	0	0	0
P13804	>sp|P13804|ETFA_HUMAN Electron transfer flavoprotein subunit alpha, mitochondrial OS=Homo sapiens GN=ETFA PE=1 SV=1;>tr|H0YLU7|H0YLU7_HUMAN Electron transfer flavoprotein subunit alpha, mitochondrial (Fragment) OS=Homo sapiens GN=ETFA PE=2 SV=1;>sp|P13804-	Electron transfer flavoprotein subunit alpha, mitochondrial	ETFA	35.079	3	69239000	101360000	64872000	33598000	19543000	30881000	24168000	28167000	30842000	9132300	0	11761000	45495000	74557000	23369000		22054000	239640	320510	225340	459040	223250	339620	419160	463680	503960	155200	0	191950	188130	531310	329720
P41162	>sp|P41162|ETV3_HUMAN ETS translocation variant 3 OS=Homo sapiens GN=ETV3 PE=1 SV=2	ETS translocation variant 3	ETV3	57.001	3	0	0	0	31057000	43411000	58998000	0	387100000	1682900000	0	0	11791000	19795000	104750000	25406000		19672000	0	0	0	149670	53528	88525	0	2429700	5293200	0	0	49624	19485	363110	25598
P41212	>sp|P41212|ETV6_HUMAN Transcription factor ETV6 OS=Homo sapiens GN=ETV6 PE=1 SV=1	Transcription factor ETV6	ETV6	52.999	15	123920000	200830000	104330000	571450000	762930000	505870000	215650000	144240000	171640000	347830000	437490000	305990000	1151300000	948500000	763400000		776500000	769360	496450	856100	9568900	12664000	8646000	4744900	2962500	3450700	1459900	2533400	1627700	6319200	7372500	6777100
Q01844	>sp|Q01844-5|EWS_HUMAN Isoform 5 of RNA-binding protein EWS OS=Homo sapiens GN=EWSR1;>sp|Q01844|EWS_HUMAN RNA-binding protein EWS OS=Homo sapiens GN=EWSR1 PE=1 SV=1;>sp|Q01844-3|EWS_HUMAN Isoform 3 of RNA-binding protein EWS OS=Homo sapiens GN=EWSR1;>tr|B0	RNA-binding protein EWS	EWSR1	68.965	3	479290000	235760000	805150000	3216700000	630560000	802080000	846310000	1462200000	588440000	2712900000	2850800000	1494400000	1873000000	328120000	700910000		15048000000	2243400	1793500	3326600	38271000	17218000	20066000	43705000	35525000	20192000	19024000	19040000	17914000	12666000	7043000	14876000
H7BY36	>tr|H7BY36|H7BY36_HUMAN RNA-binding protein EWS (Fragment) OS=Homo sapiens GN=EWSR1 PE=4 SV=1		EWSR1	32.071	1	0	0	0	0	0	0	0	0	0	0	0	0	0	0	0		57146000	0	0	0	0	0	0	0	0	0	0	0	0	0	0	0
Q8N9H8	>sp|Q8N9H8|MUT7_HUMAN Probable exonuclease mut-7 homolog OS=Homo sapiens GN=EXD3 PE=1 SV=3;>sp|Q8N9H8-4|MUT7_HUMAN Isoform 4 of Probable exonuclease mut-7 homolog OS=Homo sapiens GN=EXD3;>tr|E9PN82|E9PN82_HUMAN Probable exonuclease mut-7 homolog, isoform 5	Probable exonuclease mut-7 homolog	EXD3	96.597	2	0	0	0	193280000	423840000	148690000	0	0	133650000	393020000	488410000	441900000	205300000	262910000	719170000		60913000	0	0	0	1381000	1711300	1107600	0	0	1284500	2942100	2740000	2979000	651530	1504300	2149600
Q9NV70	>sp|Q9NV70|EXOC1_HUMAN Exocyst complex component 1 OS=Homo sapiens GN=EXOC1 PE=1 SV=4;>sp|Q9NV70-2|EXOC1_HUMAN Isoform 2 of Exocyst complex component 1 OS=Homo sapiens GN=EXOC1	Exocyst complex component 1	EXOC1	101.98	2	0	0	0	9060800	3335400	0	23056000	16708000	17593000	5865800	8218100	0	45647000	0	49845000		10269000	0	0	0	61213	26229	0	237340	152080	157110	31929	97497	0	227330	0	236390
Q96KP1	>sp|Q96KP1|EXOC2_HUMAN Exocyst complex component 2 OS=Homo sapiens GN=EXOC2 PE=1 SV=1;>tr|G8JLK9|G8JLK9_HUMAN Exocyst complex component 2 OS=Homo sapiens GN=EXOC2 PE=2 SV=1	Exocyst complex component 2	EXOC2	104.07	4	0	0	0	0	143970000	860150000	0	186720000	0	0	39883000	0	0	112010000	103230000		33351000	0	0	0	0	2663200	2149600	0	348100	0	0	8428.1	0	0	95515	122550
Q96A65	>sp|Q96A65|EXOC4_HUMAN Exocyst complex component 4 OS=Homo sapiens GN=EXOC4 PE=1 SV=1;>tr|B7Z321|B7Z321_HUMAN Exocyst complex component 4 OS=Homo sapiens GN=EXOC4 PE=2 SV=1;>sp|Q96A65-2|EXOC4_HUMAN Isoform 2 of Exocyst complex component 4 OS=Homo sapiens G	Exocyst complex component 4	EXOC4	110.5	3	0	0	0	0	0	0	0	0	0	0	0	0	0	0	0		11824000	0	0	0	0	0	0	0	0	0	0	0	0	0	0	0
O00471	>sp|O00471|EXOC5_HUMAN Exocyst complex component 5 OS=Homo sapiens GN=EXOC5 PE=1 SV=1	Exocyst complex component 5	EXOC5	81.852	2	20763000	25874000	31304000	48004000	87468000	0	0	0	0	0	0	0	7166200	0	0		25202000	14488	17062	27272	75532	331840	0	0	0	0	0	0	0	8071.1	0	0
Q9Y2D4	>sp|Q9Y2D4|EXC6B_HUMAN Exocyst complex component 6B OS=Homo sapiens GN=EXOC6B PE=1 SV=3;>tr|J3QT38|J3QT38_HUMAN Exocyst complex component 6B OS=Homo sapiens GN=EXOC6B PE=2 SV=1;>sp|Q9Y2D4-2|EXC6B_HUMAN Isoform 2 of Exocyst complex component 6B OS=Homo sapi	Exocyst complex component 6B	EXOC6B	94.2	12	16110000	20819000	32485000	0	0	0	0	0	0	0	0	0	35862000	0	0		25998000	24098	47465	98798	0	0	0	0	0	0	0	0	0	14931	0	0
Q9UPT5	>sp|Q9UPT5|EXOC7_HUMAN Exocyst complex component 7 OS=Homo sapiens GN=EXOC7 PE=1 SV=3;>sp|Q9UPT5-6|EXOC7_HUMAN Isoform 6 of Exocyst complex component 7 OS=Homo sapiens GN=EXOC7;>sp|Q9UPT5-1|EXOC7_HUMAN Isoform 1 of Exocyst complex component 7 OS=Homo sapie	Exocyst complex component 7	EXOC7	83.381	4	0	0	0	0	0	0	0	0	0	0	0	0	0	0	75235000		11003000	0	0	0	0	0	0	0	0	0	0	0	0	0	0	407540
Q8IYI6	>sp|Q8IYI6|EXOC8_HUMAN Exocyst complex component 8 OS=Homo sapiens GN=EXOC8 PE=1 SV=2	Exocyst complex component 8	EXOC8	81.798	4	0	0	0	0	0	0	0	0	0	0	0	0	0	0	5272400		7386600	0	13328	0	0	0	0	0	0	0	0	110010	0	0	0	40699
Q9Y3B2	>sp|Q9Y3B2|EXOS1_HUMAN Exosome complex component CSL4 OS=Homo sapiens GN=EXOSC1 PE=1 SV=1;>tr|B1AMU3|B1AMU3_HUMAN Exosome complex component CSL4 OS=Homo sapiens GN=EXOSC1 PE=2 SV=1;>tr|B1AMU4|B1AMU4_HUMAN Exosome complex component CSL4 OS=Homo sapiens GN=E	Exosome complex component CSL4	EXOSC1	21.452	2	11176000	0	0	0	0	0	0	0	0	0	0	0	0	0	0		45808000	77692	0	0	0	0	0	0	0	0	0	0	0	0	0	0
Q01780	>sp|Q01780|EXOSX_HUMAN Exosome component 10 OS=Homo sapiens GN=EXOSC10 PE=1 SV=2;>sp|Q01780-2|EXOSX_HUMAN Isoform 2 of Exosome component 10 OS=Homo sapiens GN=EXOSC10;>tr|B4DKG8|B4DKG8_HUMAN Exosome component 10 OS=Homo sapiens GN=EXOSC10 PE=2 SV=1	Exosome component 10	EXOSC10	100.83	5	0	0	0	46214000	61536000	56514000	12582000	0	9490600	17510000	25308000	18697000	0	0	0		24941000	0	0	0	47821	97605	92629	86029	0	91415	40242	63294	34359	0	0	0
Q13868	>sp|Q13868|EXOS2_HUMAN Exosome complex component RRP4 OS=Homo sapiens GN=EXOSC2 PE=1 SV=2;>tr|A3KFL2|A3KFL2_HUMAN Exosome complex component RRP4 OS=Homo sapiens GN=EXOSC2 PE=2 SV=1;>tr|A3KFL4|A3KFL4_HUMAN Exosome complex component RRP4 OS=Homo sapiens GN=E	Exosome complex component RRP4	EXOSC2	32.789	3	0	0	0	0	0	0	0	0	0	0	0	0	0	0	0		22796000	0	0	0	0	0	0	0	0	0	0	0	0	0	0	0
Q5RKV6	>sp|Q5RKV6|EXOS6_HUMAN Exosome complex component MTR3 OS=Homo sapiens GN=EXOSC6 PE=1 SV=1	Exosome complex component MTR3	EXOSC6	28.235	1	0	0	0	0	0	0	0	0	0	0	0	0	0	0	0		1460100	0	0	0	0	0	0	0	0	0	0	0	0	0	0	0
Q15024	>sp|Q15024|EXOS7_HUMAN Exosome complex component RRP42 OS=Homo sapiens GN=EXOSC7 PE=1 SV=3	Exosome complex component RRP42	EXOSC7	31.821	2	0	0	0	0	0	0	0	0	0	0	0	0	0	0	0		5926700	0	0	0	0	0	0	0	0	0	0	0	0	0	0	0
Q06265	>sp|Q06265-2|EXOS9_HUMAN Isoform 2 of Exosome complex component RRP45 OS=Homo sapiens GN=EXOSC9;>sp|Q06265|EXOS9_HUMAN Exosome complex component RRP45 OS=Homo sapiens GN=EXOSC9 PE=1 SV=3;>tr|D6RIY6|D6RIY6_HUMAN Exosome complex component RRP45 OS=Homo sapie	Exosome complex component RRP45	EXOSC9	50.803	2	0	0	0	0	0	0	0	0	0	0	0	0	0	0	0		13640000	0	0	0	0	0	0	0	0	0	0	0	0	0	0	0
Q92800	>sp|Q92800-2|EZH1_HUMAN Isoform 2 of Histone-lysine N-methyltransferase EZH1 OS=Homo sapiens GN=EZH1;>sp|Q92800|EZH1_HUMAN Histone-lysine N-methyltransferase EZH1 OS=Homo sapiens GN=EZH1 PE=1 SV=2;>sp|Q92800-3|EZH1_HUMAN Isoform 3 of Histone-lysine N-methy	Histone-lysine N-methyltransferase EZH1	EZH1	86.024	1	0	0	0	0	0	0	0	0	0	0	0	0	0	0	0		46923000	0	0	0	0	0	0	0	0	0	0	0	0	0	0	0
Q15910	>sp|Q15910|EZH2_HUMAN Histone-lysine N-methyltransferase EZH2 OS=Homo sapiens GN=EZH2 PE=1 SV=2;>sp|Q15910-3|EZH2_HUMAN Isoform 3 of Histone-lysine N-methyltransferase EZH2 OS=Homo sapiens GN=EZH2;>sp|Q15910-2|EZH2_HUMAN Isoform 2 of Histone-lysine N-methy	Histone-lysine N-methyltransferase EZH2	EZH2	85.362	30	0	2793300	851340	9523100	8679300	4948300	7180800	8114300	0	17977000	11426000	8422600	1283900	15760000	1680000		2764200000	0	19524	16685	1620300	1022200	326350	1642400	1731700	0	1091800	1019600	909110	22476	1963800	30297
Q01469	>sp|Q01469|FABP5_HUMAN Fatty acid-binding protein, epidermal OS=Homo sapiens GN=FABP5 PE=1 SV=3	Fatty acid-binding protein, epidermal	FABP5	15.164	1	0	0	0	21106000	142020000	144620000	0	0	0	0	0	0	0	0	0		25346000	0	0	0	2887000	826970	790890	0	0	0	0	0	0	0	0	0
O95864	>sp|O95864|FADS2_HUMAN Fatty acid desaturase 2 OS=Homo sapiens GN=FADS2 PE=1 SV=1;>sp|O95864-2|FADS2_HUMAN Isoform 2 of Fatty acid desaturase 2 OS=Homo sapiens GN=FADS2;>tr|B7Z634|B7Z634_HUMAN Fatty acid desaturase 2 OS=Homo sapiens GN=FADS2 PE=2 SV=1	Fatty acid desaturase 2	FADS2	52.259	3	0	72413000	59625000	0	0	0	0	0	0	0	0	0	0	0	0		15560000	0	155340	118520	0	0	0	0	0	0	0	0	0	0	0	0
Q96TA1	>sp|Q96TA1|NIBL1_HUMAN Niban-like protein 1 OS=Homo sapiens GN=FAM129B PE=1 SV=3;>sp|Q96TA1-2|NIBL1_HUMAN Isoform 2 of Niban-like protein 1 OS=Homo sapiens GN=FAM129B	Niban-like protein 1	FAM129B	84.137	2	0	0	0	0	0	0	8554900	10470000	0	0	10425000	0	44219000	52437000	47686000		9633200	0	0	0	0	0	0	58764	68937	0	0	43309	0	187390	258430	193240
Q5BKY9	>sp|Q5BKY9|F133B_HUMAN Protein FAM133B OS=Homo sapiens GN=FAM133B PE=1 SV=1;>sp|Q5BKY9-2|F133B_HUMAN Isoform 2 of Protein FAM133B OS=Homo sapiens GN=FAM133B;>tr|G3XAI9|G3XAI9_HUMAN Protein FAM133B OS=Homo sapiens GN=FAM133B PE=2 SV=1	Protein FAM133B	FAM133B	28.385	7	2158300000	2576300000	2472400000	1516000000	1933000000	1436200000	270470000	682620000	741250000	1039000000	1090700000	891250000	360660000	525750000	438570000		1120800000	17297000	12006000	15634000	48588000	34378000	15671000	23948000	53023000	38875000	13739000	15284000	14671000	5261500	16563000	18332000
Q9GZU8	>sp|Q9GZU8|F192A_HUMAN Protein FAM192A OS=Homo sapiens GN=FAM192A PE=1 SV=1;>tr|H3BU93|H3BU93_HUMAN Protein FAM192A OS=Homo sapiens GN=FAM192A PE=2 SV=1;>tr|H3BMX9|H3BMX9_HUMAN Protein FAM192A (Fragment) OS=Homo sapiens GN=FAM192A PE=2 SV=1;>tr|H3BUL4|H3BU	Protein FAM192A	FAM192A	28.912	8	0	0	0	0	0	0	0	115260000	0	0	0	0	0	0	0		185100000	0	0	0	0	0	0	0	174320	0	0	0	0	0	0	0
Q9UK61	>sp|Q9UK61|F208A_HUMAN Protein FAM208A OS=Homo sapiens GN=FAM208A PE=1 SV=3;>sp|Q9UK61-4|F208A_HUMAN Isoform 4 of Protein FAM208A OS=Homo sapiens GN=FAM208A;>sp|Q9UK61-3|F208A_HUMAN Isoform 3 of Protein FAM208A OS=Homo sapiens GN=FAM208A;>sp|Q9UK61-2|F208A	Protein FAM208A	FAM208A	189.03	6	0	0	0	0	0	0	9610500	63870000	57471000	0	9719300	0	32974000	33202000	23348000		4402000	0	0	0	0	0	0	38951	461500	87262	0	11983	0	80063	92316	50582
Q5VWN6	>sp|Q5VWN6|F208B_HUMAN Protein FAM208B OS=Homo sapiens GN=FAM208B PE=1 SV=1;>sp|Q5VWN6-2|F208B_HUMAN Isoform 2 of Protein FAM208B OS=Homo sapiens GN=FAM208B	Protein FAM208B	FAM208B	268.84	1	0	0	0	0	0	0	0	0	0	0	0	0	0	0	0		918450	0	0	0	0	0	0	0	0	0	0	0	0	0	0	0
Q9Y421	>sp|Q9Y421|FA32A_HUMAN Protein FAM32A OS=Homo sapiens GN=FAM32A PE=1 SV=2;>tr|K7EIY1|K7EIY1_HUMAN Protein FAM32A OS=Homo sapiens GN=FAM32A PE=2 SV=1;>tr|K7ENN5|K7ENN5_HUMAN Protein FAM32A OS=Homo sapiens GN=FAM32A PE=2 SV=1;>sp|Q9Y421-2|FA32A_HUMAN Isoform	Protein FAM32A	FAM32A	13.178	5	235330000	175160000	312810000	177210000	387220000	368550000	0	0	0	1078300000	1980300000	1125300000	0	0	0		327780000	2096600	3199500	4749800	9905400	16488000	12020000	0	0	0	55874000	57953000	47312000	0	0	0
Q5VSL9	>sp|Q5VSL9|STRP1_HUMAN Striatin-interacting protein 1 OS=Homo sapiens GN=STRIP1 PE=1 SV=1;>sp|Q5VSL9-2|STRP1_HUMAN Isoform 2 of Striatin-interacting protein 1 OS=Homo sapiens GN=STRIP1	Protein FAM40A	FAM40A	95.575	5	0	0	0	0	0	0	189800000	266730000	183120000	0	0	0	0	0	0		12792000	0	0	0	0	0	0	2837200	4165800	2844700	0	0	0	0	0	0
Q14320	>sp|Q14320|FA50A_HUMAN Protein FAM50A OS=Homo sapiens GN=FAM50A PE=1 SV=2;>tr|B0S8I6|B0S8I6_HUMAN Protein FAM50A (Fragment) OS=Homo sapiens GN=FAM50A PE=2 SV=1	Protein FAM50A	FAM50A	40.241	4	20539000	0	0	682050000	438220000	393570000	36577000	29941000	56927000	2910900000	2975000000	3153700000	349410000	335340000	347030000		275500000	54507	0	0	8056700	6386800	4193600	651970	477430	8703000	20975000	29348000	22311000	1130800	1170700	1050600
Q9NP50	>sp|Q9NP50|FA60A_HUMAN Protein FAM60A OS=Homo sapiens GN=FAM60A PE=1 SV=1;>tr|F5GZ82|F5GZ82_HUMAN Protein FAM60A (Fragment) OS=Homo sapiens GN=FAM60A PE=2 SV=1;>tr|F5H6U2|F5H6U2_HUMAN Protein FAM60A (Fragment) OS=Homo sapiens GN=FAM60A PE=2 SV=1	Protein FAM60A	FAM60A	24.852	6	160010000	337300000	291010000	211660000	217410000	281130000	381940000	394610000	308450000	485920000	520350000	518660000	1315000000	1214800000	725720000		627950000	1156800	1929300	1827400	4208100	6915500	7278800	9804800	8816400	6948400	6811000	7231000	9958100	10152000	16214000	13254000
Q8TC56	>sp|Q8TC56|FA71B_HUMAN Protein FAM71B OS=Homo sapiens GN=FAM71B PE=1 SV=2	Protein FAM71B	FAM71B	64.755	2	0	0	0	13559000000	15937000000	11722000000	5512500000	4768800000	6254600000	20350000000	15465000000	15983000000	15824000000	13965000000	15131000000		5379600000	0	0	0	98135000	123200000	92742000	90612000	72158000	88185000	145780000	70222000	72347000	115530000	114600000	103140000
Q9H4H8	>sp|Q9H4H8|FA83D_HUMAN Protein FAM83D OS=Homo sapiens GN=FAM83D PE=1 SV=3;>sp|Q9H4H8-2|FA83D_HUMAN Isoform 2 of Protein FAM83D OS=Homo sapiens GN=FAM83D	Protein FAM83D	FAM83D	64.424	2	0	0	0	0	0	0	0	0	0	0	0	0	0	0	0		2812600	0	0	0	0	0	0	0	0	0	0	0	0	0	0	0
O15360	>sp|O15360|FANCA_HUMAN Fanconi anemia group A protein OS=Homo sapiens GN=FANCA PE=1 SV=2;>tr|H3BSR5|H3BSR5_HUMAN Fanconi anemia group A protein OS=Homo sapiens GN=FANCA PE=2 SV=1;>tr|H3BRX3|H3BRX3_HUMAN Fanconi anemia group A protein OS=Homo sapiens GN=FAN	Fanconi anemia group A protein	FANCA	162.77	4	0	0	0	574590000	1364100000	0	0	0	90502000	0	0	0	1176300000	0	302300000		53441000	0	0	0	1111800	4657000	0	0	0	5205	10086	19036	12884	3309500	0	14815
Q9BXW9	>sp|Q9BXW9|FACD2_HUMAN Fanconi anemia group D2 protein OS=Homo sapiens GN=FANCD2 PE=1 SV=1;>sp|Q9BXW9-2|FACD2_HUMAN Isoform 2 of Fanconi anemia group D2 protein OS=Homo sapiens GN=FANCD2;>sp|Q9BXW9-3|FACD2_HUMAN Isoform 3 of Fanconi anemia group D2 protein	Fanconi anemia group D2 protein	FANCD2	166.46	17	225600000	287130000	215470000	83163000	147300000	135500000	184650000	157750000	257660000	125950000	94484000	123340000	717840000	903500000	189530000		120290000	313520	214860	379760	3801100	369550	648570	1089200	1260600	808570	787940	658820	1091600	958070	1346900	926210
Q9NVI1	>sp|Q9NVI1|FANCI_HUMAN Fanconi anemia group I protein OS=Homo sapiens GN=FANCI PE=1 SV=4;>sp|Q9NVI1-1|FANCI_HUMAN Isoform 1 of Fanconi anemia group I protein OS=Homo sapiens GN=FANCI;>sp|Q9NVI1-2|FANCI_HUMAN Isoform 2 of Fanconi anemia group I protein OS=H	Fanconi anemia group I protein	FANCI	149.32	38	613840000	1249300000	952940000	343560000	302740000	298880000	395170000	421680000	299610000	484010000	381220000	413170000	1717700000	1462800000	1191600000		180650000	960120	685600	705380	1197800	1532500	352340	3106200	2324300	3254400	1219300	3371100	1573000	1656700	2243200	1162500
Q9Y285	>sp|Q9Y285|SYFA_HUMAN Phenylalanine--tRNA ligase alpha subunit OS=Homo sapiens GN=FARSA PE=1 SV=3;>tr|B4E363|B4E363_HUMAN Phenylalanine--tRNA ligase alpha subunit OS=Homo sapiens GN=FARSA PE=2 SV=1;>tr|K7ER16|K7ER16_HUMAN Phenylalanine--tRNA ligase alpha s	Phenylalanine--tRNA ligase alpha subunit	FARSA	57.563	2	17884000	17424000	15847000	3125900	7634300	0	8283300	14594000	0	0	0	9063600	23780000	14341000	18076000		11691000	49904	40624	42323	16634	43579	0	97288	209450	0	0	0	27764	409060	110650	131210
Q9NSD9	>sp|Q9NSD9|SYFB_HUMAN Phenylalanine--tRNA ligase beta subunit OS=Homo sapiens GN=FARSB PE=1 SV=3	Phenylalanine--tRNA ligase beta subunit	FARSB	66.115	1	0	0	0	0	0	27514000	0	0	0	0	0	0	0	0	0		1128000	0	0	0	0	0	62374	0	0	0	0	0	0	0	0	0
P49327	>sp|P49327|FAS_HUMAN Fatty acid synthase OS=Homo sapiens GN=FASN PE=1 SV=3	Fatty acid synthase;[Acyl-carrier-protein] S-acetyltransferase;[Acyl-carrier-protein] S-malonyltransferase;3-oxoacyl-[acyl-carrier-protein] synthase;3-oxoacyl-[acyl-carrier-protein] reductase;3-hydroxypalmitoyl-[acyl-carrier-protein] dehydratase;Enoyl-[acyl-carrier-protein] reductase;Oleoyl-[acyl-carrier-protein] hydrolase	FASN	273.42	47	3749300000	3066000000	2691200000	1819500000	2602700000	2359000000	2769500000	3514800000	1866700000	2344900000	1482200000	1226200000	10858000000	9874800000	6697100000		449970000	664610	592630	565460	874490	1409900	711030	1786600	1841400	1355000	5316900	935240	726140	2460000	2342700	2851300
Q14296	>sp|Q14296|FASTK_HUMAN Fas-activated serine/threonine kinase OS=Homo sapiens GN=FASTK PE=1 SV=1;>sp|Q14296-3|FASTK_HUMAN Isoform 3 of Fas-activated serine/threonine kinase OS=Homo sapiens GN=FASTK;>sp|Q14296-2|FASTK_HUMAN Isoform 2 of Fas-activated serine/	Fas-activated serine/threonine kinase	FASTK	61.104	1	0	0	0	0	0	0	0	0	0	0	0	0	0	0	0		1777600	0	0	0	0	0	0	0	0	0	0	0	0	0	0	0
Q53R41	>sp|Q53R41|FAKD1_HUMAN FAST kinase domain-containing protein 1 OS=Homo sapiens GN=FASTKD1 PE=1 SV=1;>sp|Q53R41-2|FAKD1_HUMAN Isoform 2 of FAST kinase domain-containing protein 1 OS=Homo sapiens GN=FASTKD1	FAST kinase domain-containing protein 1	FASTKD1	97.41	9	114270000	88950000	54697000	0	0	39610000	41585000	77032000	59873000	40375000	48528000	50110000	190650000	673460000	597880000		63037000	134860	93225	151830	0	0	243620	658650	217710	327900	67917	161410	69932	1164900	2174200	1628800
Q9NYY8	>sp|Q9NYY8|FAKD2_HUMAN FAST kinase domain-containing protein 2 OS=Homo sapiens GN=FASTKD2 PE=1 SV=1;>sp|Q9NYY8-2|FAKD2_HUMAN Isoform 2 of FAST kinase domain-containing protein 2 OS=Homo sapiens GN=FASTKD2	FAST kinase domain-containing protein 2	FASTKD2	81.462	5	73988000	66847000	81872000	53688000	0	0	34053000	43927000	37659000	123910000	0	0	135280000	71622000	0		22921000	125680	95045	143000	320290	0	0	445590	400910	306130	394810	0	0	675050	374320	0
Q7L8L6	>sp|Q7L8L6|FAKD5_HUMAN FAST kinase domain-containing protein 5 OS=Homo sapiens GN=FASTKD5 PE=1 SV=1	FAST kinase domain-containing protein 5	FASTKD5	86.573	10	163480000	257010000	171470000	559750000	151550000	227120000	33840000	29991000	20638000	29889000	59866000	0	89003000	1084100000	273100000		62472000	156650	311390	305880	1720900	8580200	4164200	266820	240020	193910	36210	142900	0	219490	705490	911150
E9PR30	>tr|E9PR30|E9PR30_HUMAN 40S ribosomal protein S30 OS=Homo sapiens GN=FAU PE=2 SV=1;>sp|P62861|RS30_HUMAN 40S ribosomal protein S30 OS=Homo sapiens GN=FAU PE=1 SV=1	40S ribosomal protein S30	FAU	10.905	4	2583500000	2361600000	2493300000	376340000	345930000	441180000	352220000	388530000	272940000	766090000	1136800000	1051400000	281360000	278400000	332030000		2037700000	34331000	26797000	35996000	19749000	29584000	28463000	18818000	19108000	20717000	40255000	42262000	38531000	10593000	11773000	11905000
P22087	>sp|P22087|FBRL_HUMAN rRNA 2-O-methyltransferase fibrillarin OS=Homo sapiens GN=FBL PE=1 SV=2;>tr|M0R2Q4|M0R2Q4_HUMAN rRNA 2-O-methyltransferase fibrillarin (Fragment) OS=Homo sapiens GN=FBL PE=2 SV=1;>tr|M0QXL5|M0QXL5_HUMAN rRNA 2-O-methyltransferase f	rRNA 2-O-methyltransferase fibrillarin	FBL	33.784	8	1901200000	2280700000	2490700000	1386800000	1238800000	993400000	503220000	567080000	615180000	1346700000	1067900000	1205000000	1501800000	1519600000	1447600000		677070000	6711200	6959500	10928000	14825000	17344000	12362000	9049200	10888000	10491000	11103000	8458800	9262800	9972000	10354000	10175000
P35556	>sp|P35556|FBN2_HUMAN Fibrillin-2 OS=Homo sapiens GN=FBN2 PE=1 SV=3	Fibrillin-2	FBN2	314.77	1	0	0	0	0	0	0	0	0	0	0	0	0	0	0	0		334610	0	0	0	0	0	0	0	0	0	0	0	0	0	0	0
Q75N90	>sp|Q75N90|FBN3_HUMAN Fibrillin-3 OS=Homo sapiens GN=FBN3 PE=2 SV=3	Fibrillin-3	FBN3	300.35	3	0	0	0	0	0	0	0	0	0	0	0	0	0	0	0		4325000	0	0	0	0	0	0	0	0	0	0	0	0	0	0	0
J3KNZ9	>tr|J3KNZ9|J3KNZ9_HUMAN Probable fibrosin-1 OS=Homo sapiens GN=FBRS PE=2 SV=1;>sp|Q9HAH7-1|FBRS_HUMAN Isoform 1 of Probable fibrosin-1 OS=Homo sapiens GN=FBRS;>sp|Q9HAH7|FBRS_HUMAN Probable fibrosin-1 OS=Homo sapiens GN=FBRS PE=1 SV=3	Probable fibrosin-1	FBRS	103.77	6	0	0	31625000	0	0	0	0	0	0	0	0	0	2344000000	1325400000	16606000000		119010000	0	0	27182	0	0	0	0	0	0	0	0	0	37668000	37461000	39265000
Q9HCM7	>sp|Q9HCM7|FBSL_HUMAN Fibrosin-1-like protein OS=Homo sapiens GN=FBRSL1 PE=1 SV=4;>tr|J3KN27|J3KN27_HUMAN Fibrosin-1-like protein OS=Homo sapiens GN=FBRSL1 PE=2 SV=1	Fibrosin-1-like protein	FBRSL1	110.91	9	0	0	0	0	0	40448000	0	0	0	0	0	0	2214000000	4015600000	4097700000		47294000	0	0	0	0	0	452800	0	0	0	0	0	0	15217000	15523000	13094000
Q9NXK8	>sp|Q9NXK8|FXL12_HUMAN F-box/LRR-repeat protein 12 OS=Homo sapiens GN=FBXL12 PE=1 SV=1;>sp|Q9NXK8-2|FXL12_HUMAN Isoform 2 of F-box/LRR-repeat protein 12 OS=Homo sapiens GN=FBXL12	F-box/LRR-repeat protein 12	FBXL12	37.026	5	0	0	0	0	28774000	0	0	0	0	275860000	323790000	387830000	0	0	0		104230000	130120	231630	55564	0	420180	0	0	0	0	1799200	3563200	1504600	0	0	0
Q96ME1	>sp|Q96ME1-4|FXL18_HUMAN Isoform 4 of F-box/LRR-repeat protein 18 OS=Homo sapiens GN=FBXL18;>sp|Q96ME1|FXL18_HUMAN F-box/LRR-repeat protein 18 OS=Homo sapiens GN=FBXL18 PE=1 SV=2;>tr|F5H4Z4|F5H4Z4_HUMAN F-box/LRR-repeat protein 18 OS=Homo sapiens GN=FBXL18	F-box/LRR-repeat protein 18	FBXL18	78.919	4	27083000	52191000	40980000	25079000	13778000	0	0	34051000	9165100	0	0	0	26541000	37418000	37171000		15783000	24170	44957	40397	203550	247980	0	0	181120	36550	0	0	0	132210	374360	312390
Q86XK2	>sp|Q86XK2-5|FBX11_HUMAN Isoform 5 of F-box only protein 11 OS=Homo sapiens GN=FBXO11;>sp|Q86XK2|FBX11_HUMAN F-box only protein 11 OS=Homo sapiens GN=FBXO11 PE=1 SV=3;>sp|Q86XK2-6|FBX11_HUMAN Isoform 6 of F-box only protein 11 OS=Homo sapiens GN=FBXO11;>sp	F-box only protein 11	FBXO11	106.86	41	7143900	1922300	4724200	33774000	32502000	42454000	17126000	14361000	8008900	3410000000	1534700000	2704400000	11684000	7865000	6861100		876690000	303630	34197	164800	7075700	3701300	4199500	996830	708420	1115500	22022000	22993000	22050000	632750	248890	59528
B5MEH7	>tr|B5MEH7|B5MEH7_HUMAN F-box only protein 11 OS=Homo sapiens GN=FBXO11 PE=2 SV=2		FBXO11	10.2	1	0	0	0	0	0	0	0	0	0	0	0	0	0	0	0		24243000	0	0	0	0	0	0	0	0	0	0	0	0	0	0	0
Q9UKB1	>sp|Q9UKB1|FBW1B_HUMAN F-box/WD repeat-containing protein 11 OS=Homo sapiens GN=FBXW11 PE=1 SV=1;>sp|Q9UKB1-3|FBW1B_HUMAN Isoform B of F-box/WD repeat-containing protein 11 OS=Homo sapiens GN=FBXW11;>tr|B4DH70|B4DH70_HUMAN F-box/WD repeat-containing protei	F-box/WD repeat-containing protein 11	FBXW11	62.09	2	56852000	50754000	0	0	19028000	0	45701000	53101000	0	0	0	0	96493000	0	78662000		24982000	97491	65775	0	0	26376	0	816990	918680	0	0	0	0	982980	0	705070
O14526	>sp|O14526|FCHO1_HUMAN FCH domain only protein 1 OS=Homo sapiens GN=FCHO1 PE=1 SV=2;>sp|O14526-2|FCHO1_HUMAN Isoform 2 of FCH domain only protein 1 OS=Homo sapiens GN=FCHO1;>tr|M0R1K4|M0R1K4_HUMAN FCH domain only protein 1 (Fragment) OS=Homo sapiens GN=FCH	FCH domain only protein 1	FCHO1	96.86	2	0	0	0	0	0	0	0	0	0	0	0	0	0	0	0		54905000	0	0	0	0	0	0	0	0	0	0	0	0	0	0	0
P14324	>sp|P14324|FPPS_HUMAN Farnesyl pyrophosphate synthase OS=Homo sapiens GN=FDPS PE=1 SV=4;>sp|P14324-2|FPPS_HUMAN Isoform 2 of Farnesyl pyrophosphate synthase OS=Homo sapiens GN=FDPS	Farnesyl pyrophosphate synthase	FDPS	48.275	1	63929000	0	40682000	0	0	241900000	0	0	0	0	0	0	0	0	0		21380000	192900	0	99567	0	0	848370	0	0	0	0	0	0	0	0	0
P22830	>sp|P22830-2|HEMH_HUMAN Isoform 2 of Ferrochelatase, mitochondrial OS=Homo sapiens GN=FECH;>sp|P22830|HEMH_HUMAN Ferrochelatase, mitochondrial OS=Homo sapiens GN=FECH PE=1 SV=2;>tr|K7ELX4|K7ELX4_HUMAN Ferrochelatase, mitochondrial (Fragment) OS=Homo sapien	Ferrochelatase, mitochondrial	FECH	48.624	9	11203000	25145000	0	0	0	0	0	0	0	85149000	0	33129000	0	19673000	0		86980000	84117	170890	0	0	0	0	0	0	0	1294200	0	1338500	0	550290	0
P39748	>sp|P39748|FEN1_HUMAN Flap endonuclease 1 OS=Homo sapiens GN=FEN1 PE=1 SV=1;>tr|F5H1Y3|F5H1Y3_HUMAN Flap endonuclease 1 (Fragment) OS=Homo sapiens GN=FEN1 PE=2 SV=1	Flap endonuclease 1	FEN1	42.592	3	54110000	0	47435000	75258000	49043000	157260000	80820000	77098000	0	245260000	222740000	404720000	99678000	116640000	0		93559000	77986	0	112270	179540	797810	94564	1589400	711880	0	2837300	2319100	2382500	994870	551130	0
Q96AC1	>sp|Q96AC1-3|FERM2_HUMAN Isoform 3 of Fermitin family homolog 2 OS=Homo sapiens GN=FERMT2;>sp|Q96AC1|FERM2_HUMAN Fermitin family homolog 2 OS=Homo sapiens GN=FERMT2 PE=1 SV=1;>tr|H0YJ34|H0YJ34_HUMAN Fermitin family homolog 2 (Fragment) OS=Homo sapiens GN=F	Fermitin family homolog 2	FERMT2	78.675	10	74689000	61065000	49659000	12440000	16882000	47405000	112270000	102570000	97490000	59475000	38104000	39442000	83626000	402500000	344660000		77964000	181710	124770	180750	96083	261260	75419	607860	968200	472700	283340	104200	283760	1568800	1943000	1732600
Q9UID3	>sp|Q9UID3|VPS51_HUMAN Vacuolar protein sorting-associated protein 51 homolog OS=Homo sapiens GN=VPS51 PE=1 SV=2;>sp|Q9UID3-2|VPS51_HUMAN Isoform 2 of Vacuolar protein sorting-associated protein 51 homolog OS=Homo sapiens GN=VPS51	Protein fat-free homolog	FFR	86.041	1	0	0	0	0	0	0	0	0	0	0	0	0	0	0	0		344720	0	0	0	0	0	0	0	0	0	0	0	0	0	0	0
P02671	>sp|P02671|FIBA_HUMAN Fibrinogen alpha chain OS=Homo sapiens GN=FGA PE=1 SV=2;>sp|P02671-2|FIBA_HUMAN Isoform 2 of Fibrinogen alpha chain OS=Homo sapiens GN=FGA	Fibrinogen alpha chain;Fibrinopeptide A;Fibrinogen alpha chain	FGA	94.972	2	0	0	0	0	22026000	29309000	0	0	0	0	34615000	30517000	0	13268000	0		1391000	0	0	0	0	17712	29174	0	0	0	0	104340	81632	0	30898	0
C9JC84	>tr|C9JC84|C9JC84_HUMAN Fibrinogen gamma chain OS=Homo sapiens GN=FGG PE=2 SV=1;>sp|P02679|FIBG_HUMAN Fibrinogen gamma chain OS=Homo sapiens GN=FGG PE=1 SV=3;>tr|C9JEU5|C9JEU5_HUMAN Fibrinogen gamma chain OS=Homo sapiens GN=FGG PE=2 SV=1;>sp|P02679-2|FIBG_	Fibrinogen gamma chain	FGG	52.337	2	0	0	0	21417000	197260000	184560000	0	0	0	210650000	278340000	484780000	0	0	14063000		14545000	0	0	0	196310	424580	109060	0	0	0	972890	926580	1603600	0	0	65821
Q9C0D6	>sp|Q9C0D6|FHDC1_HUMAN FH2 domain-containing protein 1 OS=Homo sapiens GN=FHDC1 PE=1 SV=2	FH2 domain-containing protein 1	FHDC1	124.76	2	0	0	0	0	10668000	8919600	15066000	14858000	15058000	29113000	13786000	20720000	0	0	0		2408700	0	0	128850	0	6438.4	4579	104050	93806	93288	87855	52949	88474	0	0	0
J3KNW4	>tr|J3KNW4|J3KNW4_HUMAN Four and a half LIM domains protein 2 OS=Homo sapiens GN=FHL2 PE=2 SV=1;>sp|Q14192|FHL2_HUMAN Four and a half LIM domains protein 2 OS=Homo sapiens GN=FHL2 PE=1 SV=3	Four and a half LIM domains protein 2	FHL2	44.205	8	270630000	146560000	245000000	127760000	188310000	116270000	355660000	247480000	159040000	346670000	1837600000	1938500000	423530000	335120000	252320000		296530000	557330	226000	502910	2359500	3508900	475980	3481800	4100500	2836700	8518700	10854000	8978900	4023200	6095500	3849500
Q13643	>sp|Q13643|FHL3_HUMAN Four and a half LIM domains protein 3 OS=Homo sapiens GN=FHL3 PE=1 SV=4	Four and a half LIM domains protein 3	FHL3	31.192	7	0	0	0	56541000	101310000	43696000	190910000	211510000	177960000	343060000	810890000	214460000	437920000	499830000	604070000		262420000	0	0	0	1355200	932330	59492	7375800	6140300	5993400	7774000	9483000	6134400	4735100	5926400	6015900
Q6UN15	>sp|Q6UN15|FIP1_HUMAN Pre-mRNA 3-end-processing factor FIP1 OS=Homo sapiens GN=FIP1L1 PE=1 SV=1;>sp|Q6UN15-5|FIP1_HUMAN Isoform 5 of Pre-mRNA 3-end-processing factor FIP1 OS=Homo sapiens GN=FIP1L1;>sp|Q6UN15-3|FIP1_HUMAN Isoform 3 of Pre-mRNA 3-end-proc	Pre-mRNA 3-end-processing factor FIP1	FIP1L1	66.526	8	164580000	176490000	177870000	0	0	20114000	1508100000	1878600000	1729500000	14006000	98814000	151080000	0	0	0		115780000	235140	188260	257850	0	0	321080	23170000	24061000	23644000	180720	171100	393930	0	0	0
Q5T1M5	>sp|Q5T1M5|FKB15_HUMAN FK506-binding protein 15 OS=Homo sapiens GN=FKBP15 PE=1 SV=2;>sp|Q5T1M5-2|FKB15_HUMAN Isoform 2 of FK506-binding protein 15 OS=Homo sapiens GN=FKBP15	FK506-binding protein 15	FKBP15	133.63	3	0	0	0	233630000	4459700000	5097000000	2355500000	2336200000	193440000	2133900000	6293800000	8876400000	3052700000	322070000	3639300000		195510000	0	0	0	1855000	5023300	5419700	1855000	1679800	1878600	5823600	6353800	9829500	1384000	1841000	1852600
Q02790	>sp|Q02790|FKBP4_HUMAN Peptidyl-prolyl cis-trans isomerase FKBP4 OS=Homo sapiens GN=FKBP4 PE=1 SV=3	Peptidyl-prolyl cis-trans isomerase FKBP4;Peptidyl-prolyl cis-trans isomerase FKBP4, N-terminally processed	FKBP4	51.804	2	0	0	0	7784700000	13306000000	6375300000	631860000	581790000	618540000	2694800000	1359000000	1155700000	316150000	371810000	281140000		397020000	0	0	0	64274000	59824000	29336000	8034100	6809600	7057100	9521600	7748100	6730900	1785500	2847300	1718500
J3KQ73	>tr|J3KQ73|J3KQ73_HUMAN Peptidyl-prolyl cis-trans isomerase FKBP8 OS=Homo sapiens GN=FKBP8 PE=2 SV=1;>sp|Q14318-2|FKBP8_HUMAN Isoform 2 of Peptidyl-prolyl cis-trans isomerase FKBP8 OS=Homo sapiens GN=FKBP8;>sp|Q14318|FKBP8_HUMAN Peptidyl-prolyl cis-trans i	Peptidyl-prolyl cis-trans isomerase FKBP8	FKBP8	47.143	3	0	0	0	0	0	0	0	0	0	0	0	0	0	0	0		3606400	0	0	0	54691	0	0	0	0	0	0	0	0	0	0	0
Q8NFF5	>sp|Q8NFF5|FAD1_HUMAN FAD synthase OS=Homo sapiens GN=FLAD1 PE=1 SV=1;>sp|Q8NFF5-2|FAD1_HUMAN Isoform 2 of FAD synthase OS=Homo sapiens GN=FLAD1;>tr|Q5T196|Q5T196_HUMAN Fad1, flavin adenine dinucleotide synthetase, homolog (Yeast), isoform CRA_e OS=Homo sa	FAD synthase;Molybdenum cofactor biosynthesis protein-like region;FAD synthase region	FLAD1	65.265	1	0	0	0	0	0	0	0	0	0	0	0	0	0	0	0		452490	0	0	0	0	0	0	0	0	0	0	0	0	0	0	0
Q01543	>sp|Q01543|FLI1_HUMAN Friend leukemia integration 1 transcription factor OS=Homo sapiens GN=FLI1 PE=1 SV=1;>sp|Q01543-3|FLI1_HUMAN Isoform 3 of Friend leukemia integration 1 transcription factor OS=Homo sapiens GN=FLI1;>sp|Q01543-2|FLI1_HUMAN Isoform 2 of	Friend leukemia integration 1 transcription factor	FLI1	50.981	1	0	0	0	0	0	0	0	0	0	0	0	0	0	0	0		1842300	0	0	0	0	0	0	0	0	0	0	0	0	0	0	0
Q13045	>sp|Q13045|FLII_HUMAN Protein flightless-1 homolog OS=Homo sapiens GN=FLII PE=1 SV=2;>sp|Q13045-3|FLII_HUMAN Isoform 3 of Protein flightless-1 homolog OS=Homo sapiens GN=FLII;>sp|Q13045-2|FLII_HUMAN Isoform 2 of Protein flightless-1 homolog OS=Homo sapiens	Protein flightless-1 homolog	FLII	144.75	21	1108100000	1072000000	1196800000	133730000	125240000	49456000	363920000	297100000	2004800000	450300000	401290000	444260000	111830000	69967000	236110000		163490000	1144900	915880	1150600	712820	1581400	225500	4108900	6107100	6089800	655080	1217400	1205700	861640	400140	417390
P21333	>sp|P21333|FLNA_HUMAN Filamin-A OS=Homo sapiens GN=FLNA PE=1 SV=4;>sp|P21333-2|FLNA_HUMAN Isoform 2 of Filamin-A OS=Homo sapiens GN=FLNA;>tr|Q5HY54|Q5HY54_HUMAN Filamin-A OS=Homo sapiens GN=FLNA PE=2 SV=1	Filamin-A	FLNA	280.74	35	1826500000	1393600000	1220600000	746410000	364510000	535300000	388640000	360620000	322750000	2200100000	1481200000	2066000000	838200000	1685000000	1034500000		133030000	537130	490890	525880	1350800	980050	791450	926150	631060	859590	3025400	2308400	1992000	1122600	1054900	711000
O75369	>sp|O75369-8|FLNB_HUMAN Isoform 8 of Filamin-B OS=Homo sapiens GN=FLNB;>sp|O75369|FLNB_HUMAN Filamin-B OS=Homo sapiens GN=FLNB PE=1 SV=2;>sp|O75369-9|FLNB_HUMAN Isoform 9 of Filamin-B OS=Homo sapiens GN=FLNB;>sp|O75369-2|FLNB_HUMAN Isoform 2 of Filamin-B O	Filamin-B	FLNB	281.63	9	119440000	0	72526000	0	0	0	0	0	0	37459000	47637000	40100000	0	68231000	0		4622100	26522	0	22324	0	0	0	0	0	0	28376	15635	29569	0	43962	0
Q14315	>sp|Q14315|FLNC_HUMAN Filamin-C OS=Homo sapiens GN=FLNC PE=1 SV=3;>sp|Q14315-2|FLNC_HUMAN Isoform 2 of Filamin-C OS=Homo sapiens GN=FLNC	Filamin-C	FLNC	291.02	5	0	0	0	187550000	74099000	42639000	124080000	95005000	151610000	128140000	147090000	152400000	317400000	427280000	847800000		15995000	0	0	0	141910	2339100	23461	261300	434860	318220	334580	320890	227840	136820	517290	433950
O75955	>sp|O75955|FLOT1_HUMAN Flotillin-1 OS=Homo sapiens GN=FLOT1 PE=1 SV=3;>tr|B4DVY7|B4DVY7_HUMAN Flotillin-1 OS=Homo sapiens GN=FLOT1 PE=2 SV=1;>tr|A2AB10|A2AB10_HUMAN Flotillin-1 (Fragment) OS=Homo sapiens GN=FLOT1 PE=2 SV=1;>tr|A2AB12|A2AB12_HUMAN Flotillin	Flotillin-1	FLOT1	47.355	3	0	0	0	0	130300000	147790000	159210000	87399000	163990000	0	233670000	323920000	321440000	304530000	305030000		59782000	0	0	0	0	553450	100080	1202200	333520	1144600	0	1505700	3016700	2176900	2196100	1846400
E7EMK3	>tr|E7EMK3|E7EMK3_HUMAN Flotillin-2 OS=Homo sapiens GN=FLOT2 PE=2 SV=1;>tr|J3QLD9|J3QLD9_HUMAN Flotillin-2 OS=Homo sapiens GN=FLOT2 PE=2 SV=1;>sp|Q14254|FLOT2_HUMAN Flotillin-2 OS=Homo sapiens GN=FLOT2 PE=1 SV=2	Flotillin-2	FLOT2	53.137	1	0	0	0	0	0	0	0	0	0	0	0	0	0	0	0		1349700	0	0	0	0	0	0	0	0	0	0	0	0	0	0	0
P02751	>sp|P02751-15|FINC_HUMAN Isoform 15 of Fibronectin OS=Homo sapiens GN=FN1;>sp|P02751-7|FINC_HUMAN Isoform 7 of Fibronectin OS=Homo sapiens GN=FN1;>sp|P02751|FINC_HUMAN Fibronectin OS=Homo sapiens GN=FN1 PE=1 SV=4;>sp|P02751-11|FINC_HUMAN Isoform 11 of Fibr	Fibronectin;Anastellin;Ugl-Y1;Ugl-Y2;Ugl-Y3	FN1	272.32	3	0	0	0	233070000	100000000	82683000	27091000	29450000	26238000	0	5340300	5050100	0	0	0		1557400	0	0	0	367270	146840	121550	73345	73459	50302	0	21178	20736	0	0	0
E9PCH4	>tr|E9PCH4|E9PCH4_HUMAN Folliculin-interacting protein 1 OS=Homo sapiens GN=FNIP1 PE=2 SV=1;>sp|Q8TEU7-4|RPGF6_HUMAN Isoform 4 of Rap guanine nucleotide exchange factor 6 OS=Homo sapiens GN=RAPGEF6;>sp|Q8TEU7|RPGF6_HUMAN Rap guanine nucleotide exchange fac	Rap guanine nucleotide exchange factor 6	FNIP1	185.19	5	0	0	0	550480000	328940000	0	0	0	0	0	318670000	0	0	0	0		19578000	0	0	0	1407200	904230	0	0	0	0	1820100	717850	0	0	0	0
Q5VW36	>sp|Q5VW36|FOCAD_HUMAN Focadhesin OS=Homo sapiens GN=FOCAD PE=1 SV=1;>tr|S4R400|S4R400_HUMAN Focadhesin OS=Homo sapiens GN=FOCAD PE=4 SV=1	Focadhesin	FOCAD	200.07	2	1669700000	1562500000	1338200000	1453600000	1304900000	607070000	237810000	257160000	225900000	5042100000	3794300000	3588300000	306310000	430270000	365170000		234150000	1315400	1042000	1071900	3166900	3389700	1952300	1158700	1153400	987660	7829800	7809300	7193100	662950	1046700	744390
Q8IVH2	>sp|Q8IVH2|FOXP4_HUMAN Forkhead box protein P4 OS=Homo sapiens GN=FOXP4 PE=1 SV=1;>sp|Q8IVH2-2|FOXP4_HUMAN Isoform 2 of Forkhead box protein P4 OS=Homo sapiens GN=FOXP4;>tr|B7ZBM3|B7ZBM3_HUMAN Forkhead box protein P4 OS=Homo sapiens GN=FOXP4 PE=2 SV=1;>sp|	Forkhead box protein P4	FOXP4	73.488	1	27450000	0	0	18652000	0	14556000	0	0	0	29283000	24978000	26500000	0	0	0		5472500	73729	0	0	155280	0	12388	0	0	0	132780	93520	105960	0	0	0
O95073	>sp|O95073|FSBP_HUMAN Fibrinogen silencer-binding protein OS=Homo sapiens GN=FSBP PE=1 SV=1;>sp|O95073-2|FSBP_HUMAN Isoform 2 of Fibrinogen silencer-binding protein OS=Homo sapiens GN=FSBP	Fibrinogen silencer-binding protein	FSBP	34.767	4	0	0	0	0	0	0	0	0	0	0	91777000	0	0	0	0		19090000	0	0	0	0	0	0	0	0	0	0	102540	0	0	0	0
Q16658	>sp|Q16658|FSCN1_HUMAN Fascin OS=Homo sapiens GN=FSCN1 PE=1 SV=3;>tr|J3KNT0|J3KNT0_HUMAN Fascin OS=Homo sapiens GN=FSCN1 PE=2 SV=1	Fascin	FSCN1	54.529	6	237900000	0	0	77122000	129890000	137960000	121680000	103800000	125740000	124590000	87828000	92938000	117820000	0	534680000		63927000	60543	0	0	429470	2178800	695170	1330500	1115700	1750900	1094600	823330	222560	354330	0	963650
J3QTJ6	>tr|J3QTJ6|J3QTJ6_HUMAN Fibrous sheath-interacting protein 2 OS=Homo sapiens GN=FSIP2 PE=2 SV=1;>sp|Q5CZC0|FSIP2_HUMAN Fibrous sheath-interacting protein 2 OS=Homo sapiens GN=FSIP2 PE=2 SV=4;>sp|Q5CZC0-2|FSIP2_HUMAN Isoform 2 of Fibrous sheath-interacting	Fibrous sheath-interacting protein 2	FSIP2	789.88	4	3168100000	2829300000	687210000	154290000	244640000	122230000	2385500000	13371000000	13543000000	46915000	113890000	186170000	0	46969000	55502000		36135000	200830	151830	305410	2386300	2332100	2165900	4433700	3618300	3629800	3988.1	49953	57520	0	71876	15272
B4DT31	>tr|B4DT31|B4DT31_HUMAN Far upstream element-binding protein 1 OS=Homo sapiens GN=FUBP1 PE=2 SV=1;>tr|E9PEB5|E9PEB5_HUMAN Far upstream element-binding protein 1 OS=Homo sapiens GN=FUBP1 PE=2 SV=1;>sp|Q96AE4-2|FUBP1_HUMAN Isoform 2 of Far upstream element-b	Far upstream element-binding protein 1	FUBP1	69.864	4	222520000	133420000	239220000	307460000	272470000	0	252980000	316380000	303550000	95382000	157930000	34326000	244510000	262860000	321950000		152160000	461020	282830	503940	1945200	2060600	0	5137300	4624600	3490400	463520	1226400	438940	1391700	1681700	1726000
Q96I24	>sp|Q96I24|FUBP3_HUMAN Far upstream element-binding protein 3 OS=Homo sapiens GN=FUBP3 PE=1 SV=2	Far upstream element-binding protein 3	FUBP3	61.64	22	1324100000	898650000	700840000	1328400000	2001700000	1700400000	2624500000	2553100000	2212600000	2067700000	1901300000	2124700000	2256200000	2193800000	2191800000		1210100000	1877500	1676300	1714700	12581000	10733000	9812700	18992000	22913000	18927000	9069100	10033000	9083600	9666400	16818000	9981900
P35637	>sp|P35637|FUS_HUMAN RNA-binding protein FUS OS=Homo sapiens GN=FUS PE=1 SV=1;>sp|P35637-2|FUS_HUMAN Isoform Short of RNA-binding protein FUS OS=Homo sapiens GN=FUS;>tr|H3BPE7|H3BPE7_HUMAN RNA-binding protein FUS OS=Homo sapiens GN=FUS PE=2 SV=1	RNA-binding protein FUS	FUS	53.425	12	5272300000	6373100000	7029000000	17456000000	15374000000	10221000000	9698300000	10566000000	9650800000	35731000000	35853000000	34156000000	7057700000	5419400000	6544900000		15640000000	54271000	43112000	56924000	263580000	257120000	203360000	330350000	313940000	288980000	388100000	392270000	364640000	60377000	82488000	75541000
P51114	>sp|P51114|FXR1_HUMAN Fragile X mental retardation syndrome-related protein 1 OS=Homo sapiens GN=FXR1 PE=1 SV=3;>tr|B4DXZ6|B4DXZ6_HUMAN Fragile X mental retardation syndrome-related protein 1 OS=Homo sapiens GN=FXR1 PE=2 SV=1;>sp|P51114-2|FXR1_HUMAN Isofor	Fragile X mental retardation syndrome-related protein 1	FXR1	69.72	41	84841000	69176000	113690000	33857000	110240000	3578400	40092000	51837000	43310000	115320000	121450000	177870000	47681000	84389000	65319000		5136100000	3229000	1916800	5314400	13905000	15321000	332660	7654200	6919900	6098300	7746000	7231400	4573000	4277600	11197000	6376900
Q9UN86	>sp|Q9UN86|G3BP2_HUMAN Ras GTPase-activating protein-binding protein 2 OS=Homo sapiens GN=G3BP2 PE=1 SV=2;>sp|Q9UN86-2|G3BP2_HUMAN Isoform B of Ras GTPase-activating protein-binding protein 2 OS=Homo sapiens GN=G3BP2	Ras GTPase-activating protein-binding protein 2	G3BP2	54.12	1	0	5195400	0	0	0	0	0	0	0	0	0	0	0	0	0		6916900	0	18972	0	0	0	0	0	0	0	0	0	0	0	0	0
P11413	>sp|P11413-2|G6PD_HUMAN Isoform Long of Glucose-6-phosphate 1-dehydrogenase OS=Homo sapiens GN=G6PD;>sp|P11413-3|G6PD_HUMAN Isoform 3 of Glucose-6-phosphate 1-dehydrogenase OS=Homo sapiens GN=G6PD;>sp|P11413|G6PD_HUMAN Glucose-6-phosphate 1-dehydrogenase O	Glucose-6-phosphate 1-dehydrogenase	G6PD	63.826	4	1092900000	1276200000	959780000	4397100000	3899400000	2850100000	1656200000	2414500000	2082100000	2114600000	2613500000	1549900000	437010000	603650000	504610000		420770000	2193100	2091800	1907900	27993000	30744000	23818000	19315000	24949000	20050000	16707000	14840000	10659000	2707900	3276800	2450200
Q8TAE8	>sp|Q8TAE8|G45IP_HUMAN Growth arrest and DNA damage-inducible proteins-interacting protein 1 OS=Homo sapiens GN=GADD45GIP1 PE=1 SV=1	Growth arrest and DNA damage-inducible proteins-interacting protein 1	GADD45GIP1	25.384	3	0	0	0	42959000	6067800000	0	196410000	171810000	4004000000	1464500000	8956200000	13499000000	908390000	616390000	1544400000		1562800000	0	0	0	111900	28687000	0	10609000	8929600	127960000	23244000	79456000	90466000	21795000	16622000	19634000
O14976	>sp|O14976|GAK_HUMAN Cyclin-G-associated kinase OS=Homo sapiens GN=GAK PE=1 SV=2;>tr|E9PGR2|E9PGR2_HUMAN Cyclin-G-associated kinase OS=Homo sapiens GN=GAK PE=2 SV=1	Cyclin-G-associated kinase	GAK	143.19	1	0	0	0	0	2844300	6655300	4796300	6176100	5112800	2762100	3457000	2429200	16918000	31702000	26879000		2857900	0	0	0	0	8112.8	23328	36401	45964	35380	4672.3	5988	3877.8	78158	192600	131310
Q9H3Q3	>sp|Q9H3Q3|G3ST2_HUMAN Galactose-3-O-sulfotransferase 2 OS=Homo sapiens GN=GAL3ST2 PE=1 SV=2	Galactose-3-O-sulfotransferase 2	GAL3ST2	46.11	1	0	0	0	1142200000	1165700000	760050000	894460000	988130000	820350000	2000600000	2246000000	2159500000	762400000	835110000	850620000		472960000	0	0	0	6346600	8231400	5536500	14897000	15287000	12164000	12555000	14571000	12581000	5558900	6900900	5900100
P54803	>sp|P54803|GALC_HUMAN Galactocerebrosidase OS=Homo sapiens GN=GALC PE=1 SV=2;>tr|E7EPA4|E7EPA4_HUMAN Galactocerebrosidase OS=Homo sapiens GN=GALC PE=2 SV=2;>sp|P54803-3|GALC_HUMAN Isoform 3 of Galactocerebrosidase OS=Homo sapiens GN=GALC;>sp|P54803-4|GALC_	Galactocerebrosidase	GALC	77.032	3	0	0	0	0	121320000	63563000	80972000	85933000	31736000	119970000	80465000	154970000	200560000	126280000	231400000		36546000	0	0	0	0	282390	38507	570370	515110	200590	346980	302120	474310	644920	444120	681940
Q9H2C0	>sp|Q9H2C0|GAN_HUMAN Gigaxonin OS=Homo sapiens GN=GAN PE=1 SV=1	Gigaxonin	GAN	67.638	20	0	0	0	14692000	33173000	36671000	5762100	7188300	7590700	14679000	10362000	8887300	0	9504400	0		525600000	0	0	0	1204000	1341600	1594100	499920	276850	290200	380800	121300	181420	0	217900	0
Q14697	>sp|Q14697-2|GANAB_HUMAN Isoform 2 of Neutral alpha-glucosidase AB OS=Homo sapiens GN=GANAB;>sp|Q14697|GANAB_HUMAN Neutral alpha-glucosidase AB OS=Homo sapiens GN=GANAB PE=1 SV=3;>tr|F5H6X6|F5H6X6_HUMAN Neutral alpha-glucosidase AB OS=Homo sapiens GN=GANAB	Neutral alpha-glucosidase AB	GANAB	109.44	8	81193000	65294000	55346000	66234000	79024000	129020000	113100000	155320000	86415000	80334000	84047000	113950000	163750000	114360000	70043000		43885000	203370	26468	186020	26488	373140	1539300	436240	659840	874240	426380	508610	621310	480180	654600	264100
P04406	>sp|P04406|G3P_HUMAN Glyceraldehyde-3-phosphate dehydrogenase OS=Homo sapiens GN=GAPDH PE=1 SV=3	Glyceraldehyde-3-phosphate dehydrogenase	GAPDH	36.053	3	7291600000	6065900000	6643300000	9697200000	15357000000	12174000000	9610300000	9799100000	8515100000	10516000000	11815000000	11483000000	10765000000	9063100000	10656000000		7300500000	21712000	18448000	22432000	136030000	104490000	94516000	190190000	170520000	177050000	106990000	110590000	114300000	101190000	95277000	92134000
Q14C86	>sp|Q14C86-6|GAPD1_HUMAN Isoform 6 of GTPase-activating protein and VPS9 domain-containing protein 1 OS=Homo sapiens GN=GAPVD1;>sp|Q14C86|GAPD1_HUMAN GTPase-activating protein and VPS9 domain-containing protein 1 OS=Homo sapiens GN=GAPVD1 PE=1 SV=2;>sp|Q14	GTPase-activating protein and VPS9 domain-containing protein 1	GAPVD1	166.17	6	129200000	131550000	0	61259000	115830000	122570000	0	0	0	91961000	120310000	0	0	0	86509000		17668000	25482	22362	0	313840	87060	97600	0	0	0	50099	64009	0	0	0	29562
Q6GYQ0	>sp|Q6GYQ0-2|RGPA1_HUMAN Isoform 2 of Ral GTPase-activating protein subunit alpha-1 OS=Homo sapiens GN=RALGAPA1;>sp|Q6GYQ0-6|RGPA1_HUMAN Isoform 6 of Ral GTPase-activating protein subunit alpha-1 OS=Homo sapiens GN=RALGAPA1;>sp|Q6GYQ0-5|RGPA1_HUMAN Isoform	Ral GTPase-activating protein subunit alpha-1	GARNL1	234.73	2	0	0	0	4421600000	561120000	789030000	1163500000	0	0	0	5922000000	0	0	0	0		50799000	0	0	0	8704800	28344	90039	7031800	0	0	0	12133000	0	0	0	0
P41250	>sp|P41250|SYG_HUMAN Glycine--tRNA ligase OS=Homo sapiens GN=GARS PE=1 SV=3	Glycine--tRNA ligase	GARS	83.165	3	0	0	0	22340000	0	0	0	15185000	0	18175000	21255000	23128000	0	0	51160000		7356600	0	0	0	29604	0	0	0	214830	0	284920	24098	19325	0	0	270910
P22102	>sp|P22102|PUR2_HUMAN Trifunctional purine biosynthetic protein adenosine-3 OS=Homo sapiens GN=GART PE=1 SV=1;>sp|P22102-2|PUR2_HUMAN Isoform Short of Trifunctional purine biosynthetic protein adenosine-3 OS=Homo sapiens GN=GART	Trifunctional purine biosynthetic protein adenosine-3;Phosphoribosylamine--glycine ligase;Phosphoribosylformylglycinamidine cyclo-ligase;Phosphoribosylglycinamide formyltransferase	GART	107.77	15	73763000	65696000	102520000	1221500000	876360000	328750000	2374300000	15245000	261440000	983680000	1697200000	792420000	539060000	514320000	418570000		268640000	132440	96068	208850	4074700	3383700	2259600	18330000	92133	2265800	4790300	3868100	2900300	1796900	2141300	2031600
Q8WUU5	>sp|Q8WUU5|GATD1_HUMAN GATA zinc finger domain-containing protein 1 OS=Homo sapiens GN=GATAD1 PE=1 SV=1	GATA zinc finger domain-containing protein 1	GATAD1	28.69	1	0	0	0	0	0	0	0	0	0	0	0	0	0	0	0		335510	0	0	0	0	0	0	0	0	0	0	0	0	0	0	0
Q86YP4	>sp|Q86YP4-3|P66A_HUMAN Isoform 3 of Transcriptional repressor p66-alpha OS=Homo sapiens GN=GATAD2A;>sp|Q86YP4|P66A_HUMAN Transcriptional repressor p66-alpha OS=Homo sapiens GN=GATAD2A PE=1 SV=1;>sp|Q86YP4-2|P66A_HUMAN Isoform 2 of Transcriptional represso	Transcriptional repressor p66-alpha	GATAD2A	68.133	26	265880000	217610000	200280000	521520000	529820000	447720000	16275000000	14938000000	15832000000	801550000	548550000	446470000	1893200000	1786200000	3054800000		692980000	467340	235460	160530	8130100	6115700	2818800	128860000	117800000	119650000	5877600	3668800	5599200	8648400	8876200	9448300
Q8WXI9	>sp|Q8WXI9|P66B_HUMAN Transcriptional repressor p66-beta OS=Homo sapiens GN=GATAD2B PE=1 SV=1	Transcriptional repressor p66-beta	GATAD2B	65.26	18	0	13658000	13935000	260260000	54496000	40336000	9453900000	8655800000	9447800000	3543800	9741600	8118600	0	35048000	45012000		389430000	0	38487	137720	6985600	770510	360730	114280000	98980000	104720000	16990	56236	106630	0	1333100	1028500
H0YIV9	>tr|H0YIV9|H0YIV9_HUMAN Uncharacterized protein (Fragment) OS=Homo sapiens PE=3 SV=1;>sp|P12074|CX6A1_HUMAN Cytochrome c oxidase subunit 6A1, mitochondrial OS=Homo sapiens GN=COX6A1 PE=1 SV=4;>tr|Q5T8I0|Q5T8I0_HUMAN Cytochrome c oxidase subunit 6A, mitocho	Cytochrome c oxidase subunit 6A1, mitochondrial;Cytochrome c oxidase subunit 6A, mitochondrial	GATC	18.606	1	0	0	0	15311000	9159000	0	0	0	17522000	0	0	0	0	0	0		72667000	0	0	0	378520	340800	0	0	0	1695800	0	0	0	0	0	0
P04062	>sp|P04062|GLCM_HUMAN Glucosylceramidase OS=Homo sapiens GN=GBA PE=1 SV=3;>sp|P04062-2|GLCM_HUMAN Isoform Short of Glucosylceramidase OS=Homo sapiens GN=GBA;>tr|J3KQK9|J3KQK9_HUMAN Glucosylceramidase OS=Homo sapiens GN=GBA PE=2 SV=1;>tr|J3KQG4|J3KQG4_HUMAN	Glucosylceramidase	GBA	59.716	1	0	0	0	0	0	0	0	0	0	0	0	0	0	0	0		21758000	0	0	0	0	0	0	0	0	0	0	0	0	0	0	0
O75323	>sp|O75323|NIPS2_HUMAN Protein NipSnap homolog 2 OS=Homo sapiens GN=GBAS PE=1 SV=1;>sp|O75323-2|NIPS2_HUMAN Isoform 2 of Protein NipSnap homolog 2 OS=Homo sapiens GN=GBAS;>tr|H7C333|H7C333_HUMAN Protein NipSnap homolog 2 (Fragment) OS=Homo sapiens GN=GBAS	Protein NipSnap homolog 2	GBAS	33.742	17	56667000	46357000	24885000	384310000	966150000	281170000	35006000	81964000	42630000	59810000	54821000	40780000	43947000	59114000	37018000		1441000000	3272200	2559200	845010	5448000	9796700	6370400	1282000	1217900	1415300	1195600	1416200	2016900	297740	462450	1144000
Q92538	>sp|Q92538|GBF1_HUMAN Golgi-specific brefeldin A-resistance guanine nucleotide exchange factor 1 OS=Homo sapiens GN=GBF1 PE=1 SV=2	Golgi-specific brefeldin A-resistance guanine nucleotide exchange factor 1	GBF1	206.44	4	0	0	0	10583000	7447600	0	0	0	0	0	0	0	24033000	10961000	12101000		2444800	0	0	0	11683	17346	0	0	0	0	0	0	0	120480	19598	18389
Q92947	>sp|Q92947|GCDH_HUMAN Glutaryl-CoA dehydrogenase, mitochondrial OS=Homo sapiens GN=GCDH PE=1 SV=1;>sp|Q92947-2|GCDH_HUMAN Isoform Short of Glutaryl-CoA dehydrogenase, mitochondrial OS=Homo sapiens GN=GCDH;>tr|B4DK85|B4DK85_HUMAN Glutaryl-CoA dehydrogenase,	Glutaryl-CoA dehydrogenase, mitochondrial	GCDH	48.127	8	147100000	189100000	106720000	47672000	32741000	69425000	363540000	235700000	172880000	36321000	28378000	18216000	295770000	299460000	344170000		119070000	1291100	559110	992060	235050	163050	277920	2712100	3878200	2375700	51925	38673	24306	2688700	478900	1508800
Q9Y5B6	>sp|Q9Y5B6|PAXB1_HUMAN PAX3- and PAX7-binding protein 1 OS=Homo sapiens GN=PAXBP1 PE=1 SV=2;>sp|Q9Y5B6-2|PAXB1_HUMAN Isoform 2 of PAX3- and PAX7-binding protein 1 OS=Homo sapiens GN=PAXBP1	GC-rich sequence DNA-binding factor 1	GCFC1	104.8	6	40815000	58534000	104810000	73688000	192130000	107220000	16781000	70274000	84948000	179560000	107190000	114520000	0	0	0		39118000	33368	45683	119300	47134	1338300	524280	33300	392050	492100	168980	58293	66975	0	0	0
Q92616	>sp|Q92616|GCN1L_HUMAN Translational activator GCN1 OS=Homo sapiens GN=GCN1L1 PE=1 SV=6	Translational activator GCN1	GCN1L1	292.75	71	1712400000	1726200000	1621000000	694120000	1059800000	921130000	1336200000	1199100000	1112900000	1135600000	1024200000	903430000	6346400000	5879900000	5766400000		247500000	919670	568220	751660	850470	964230	954890	3673700	1806600	2896800	890400	906900	719460	5455500	5717000	4596500
Q9NR23	>sp|Q9NR23|GDF3_HUMAN Growth/differentiation factor 3 OS=Homo sapiens GN=GDF3 PE=1 SV=3	Growth/differentiation factor 3	GDF3	41.387	11	654810000	702120000	620190000	658110000	396620000	443460000	206750000	275620000	256100000	264310000	106020000	540900000	615990000	1157400000	700590000		551660000	3628700	2944700	3789600	7770900	6428600	3566000	7332700	9748400	9066200	1969300	1874900	3278500	16550000	15516000	5508000
Q7L5L3	>sp|Q7L5L3|GDPD3_HUMAN Glycerophosphodiester phosphodiesterase domain-containing protein 3 OS=Homo sapiens GN=GDPD3 PE=2 SV=3;>sp|Q7L5L3-1|GDPD3_HUMAN Isoform 2 of Glycerophosphodiester phosphodiesterase domain-containing protein 3 OS=Homo sapiens GN=GDPD3	Glycerophosphodiester phosphodiesterase domain-containing protein 3	GDPD3	36.596	1	0	0	0	0	0	0	0	4557600	11991000	0	0	0	1981400000	1944400000	2031800000		71528000	0	0	0	0	0	0	0	674470	2388100	0	0	0	20230000	22314000	19540000
O14893	>sp|O14893|GEMI2_HUMAN Gem-associated protein 2 OS=Homo sapiens GN=GEMIN2 PE=1 SV=1;>sp|O14893-2|GEMI2_HUMAN Isoform 2 of Gem-associated protein 2 OS=Homo sapiens GN=GEMIN2;>sp|O14893-3|GEMI2_HUMAN Isoform 3 of Gem-associated protein 2 OS=Homo sapiens GN=G	Gem-associated protein 2	GEMIN2	31.585	2	0	0	0	0	0	0	0	0	0	0	0	0	0	0	0		6083700	0	0	0	0	0	0	0	0	0	0	0	0	0	0	0
P57678	>sp|P57678|GEMI4_HUMAN Gem-associated protein 4 OS=Homo sapiens GN=GEMIN4 PE=1 SV=2;>tr|I3L2C7|I3L2C7_HUMAN Gem-associated protein 4 OS=Homo sapiens GN=GEMIN4 PE=2 SV=1	Gem-associated protein 4	GEMIN4	120.04	13	118200000	41325000	165570000	7032900	3281800	18254000	628690000	14632000	916350000	31658000	18650000	40229000	14844000	21844000	22982000		50609000	8564	6236.5	17086	94627	17960	49355	852050	396730	1132000	388980	151730	469360	86830	455180	233890
Q8WXD5	>sp|Q8WXD5|GEMI6_HUMAN Gem-associated protein 6 OS=Homo sapiens GN=GEMIN6 PE=1 SV=1	Gem-associated protein 6	GEMIN6	18.824	3	0	0	0	81747000	0	0	12611000	0	0	51038000	59854000	58462000	0	18876000	0		158970000	0	0	0	2067000	0	0	533310	0	0	1571300	1365900	1327300	0	487590	0
Q9H840	>sp|Q9H840|GEMI7_HUMAN Gem-associated protein 7 OS=Homo sapiens GN=GEMIN7 PE=1 SV=1	Gem-associated protein 7	GEMIN7	14.536	2	0	0	0	0	0	0	0	0	0	0	0	0	0	0	0		56468000	0	0	0	0	0	0	0	0	0	0	0	0	0	0	0
Q9NWZ8	>sp|Q9NWZ8|GEMI8_HUMAN Gem-associated protein 8 OS=Homo sapiens GN=GEMIN8 PE=1 SV=1	Gem-associated protein 8	GEMIN8	28.636	3	119790000	0	0	84418000	188670000	210070000	0	0	0	701090000	726190000	717570000	61263000	205580000	76159000		165780000	138020	0	0	428420	663370	712180	0	0	0	9407600	9544600	9456100	181340	517440	160630
Q06210	>sp|Q06210|GFPT1_HUMAN Glutamine--fructose-6-phosphate aminotransferase [isomerizing] 1 OS=Homo sapiens GN=GFPT1 PE=1 SV=3;>sp|Q06210-2|GFPT1_HUMAN Isoform 2 of Glutamine--fructose-6-phosphate aminotransferase [isomerizing] 1 OS=Homo sapiens GN=GFPT1	Glucosamine--fructose-6-phosphate aminotransferase [isomerizing] 1	GFPT1	78.806	3	0	0	0	0	0	0	0	0	25146000	0	0	0	49276000	0	0		5272300	0	0	0	0	0	0	0	0	34668	0	0	0	65898	0	0
O94808	>sp|O94808|GFPT2_HUMAN Glutamine--fructose-6-phosphate aminotransferase [isomerizing] 2 OS=Homo sapiens GN=GFPT2 PE=1 SV=3	Glucosamine--fructose-6-phosphate aminotransferase [isomerizing] 2	GFPT2	76.93	5	375070000	291920000	385150000	579050000	473770000	218190000	0	0	0	0	0	0	0	199330000	344710000		52765000	125250	90400	134280	5722000	1941100	142700	0	0	0	0	0	0	0	691150	28079
Q9BRX5	>sp|Q9BRX5-3|PSF3_HUMAN Isoform 3 of DNA replication complex GINS protein PSF3 OS=Homo sapiens GN=GINS3;>sp|Q9BRX5|PSF3_HUMAN DNA replication complex GINS protein PSF3 OS=Homo sapiens GN=GINS3 PE=1 SV=1	DNA replication complex GINS protein PSF3	GINS3	28.774	4	0	0	0	0	0	0	0	0	0	0	0	0	0	0	0		33465000	0	0	0	0	0	0	0	0	0	0	0	0	0	0	0
Q9BRT9	>sp|Q9BRT9|SLD5_HUMAN DNA replication complex GINS protein SLD5 OS=Homo sapiens GN=GINS4 PE=1 SV=1;>tr|E5RFF9|E5RFF9_HUMAN DNA replication complex GINS protein SLD5 OS=Homo sapiens GN=GINS4 PE=2 SV=1;>tr|E5RH56|E5RH56_HUMAN DNA replication complex GINS pro	DNA replication complex GINS protein SLD5	GINS4	26.047	4	42719000	49247000	43169000	0	58102000	88517000	0	0	0	0	0	0	0	0	0		42310000	105730	109750	109020	0	747650	1407500	0	0	0	0	0	0	0	0	0
Q14161	>sp|Q14161|GIT2_HUMAN ARF GTPase-activating protein GIT2 OS=Homo sapiens GN=GIT2 PE=1 SV=2;>sp|Q14161-3|GIT2_HUMAN Isoform 3 of ARF GTPase-activating protein GIT2 OS=Homo sapiens GN=GIT2;>sp|Q14161-5|GIT2_HUMAN Isoform 5 of ARF GTPase-activating protein GI	ARF GTPase-activating protein GIT2	GIT2	84.542	4	37462000	0	0	0	0	0	0	0	0	0	0	0	0	0	0		73954000	42243	0	0	0	74077	0	0	0	0	0	0	0	0	0	0
P17302	>sp|P17302|CXA1_HUMAN Gap junction alpha-1 protein OS=Homo sapiens GN=GJA1 PE=1 SV=2	Gap junction alpha-1 protein	GJA1	43.008	5	1510700000	1811500000	1762500000	3966400000	956580000	1284000000	2230400000	0	1437400000	2395500000	2230100000	2739500000	0	0	3271300000		1099800000	962090	655870	859350	40989000	4728000	778310	24309000	0	1759800	10339000	6732400	79457000	0	0	21878000
P16278	>sp|P16278|BGAL_HUMAN Beta-galactosidase OS=Homo sapiens GN=GLB1 PE=1 SV=2;>sp|P16278-3|BGAL_HUMAN Isoform 3 of Beta-galactosidase OS=Homo sapiens GN=GLB1;>tr|E7EQ29|E7EQ29_HUMAN Beta-galactosidase OS=Homo sapiens GN=GLB1 PE=2 SV=1;>sp|P16278-2|BGAL_HUMAN	Beta-galactosidase	GLB1	76.074	14	0	15635000	0	0	73367000	0	0	0	0	167260000	117600000	149520000	202240000	0	135010000		184050000	0	33192	0	0	197960	0	0	0	0	2532100	256060	478640	1560000	0	654890
P10071	>sp|P10071|GLI3_HUMAN Transcriptional activator GLI3 OS=Homo sapiens GN=GLI3 PE=1 SV=6	Transcriptional activator GLI3;Transcriptional repressor GLI3R	GLI3	169.86	3	0	0	0	21686000	21696000	14133000	39488000	27034000	31087000	13699000	22685000	31891000	398730000	368550000	105300000		16309000	0	0	0	42812	122790	74553	359300	212580	243900	65556	72609	130930	926800	579850	472060
Q92990	>sp|Q92990|GLMN_HUMAN Glomulin OS=Homo sapiens GN=GLMN PE=1 SV=2;>tr|B4DJ85|B4DJ85_HUMAN Glomulin OS=Homo sapiens GN=GLMN PE=2 SV=1;>sp|Q92990-2|GLMN_HUMAN Isoform 2 of Glomulin OS=Homo sapiens GN=GLMN;>tr|M0QX84|M0QX84_HUMAN Glomulin (Fragment) OS=Homo sa	Glomulin	GLMN	68.207	2	0	0	0	35881000	16155000	14455000	0	0	0	19901000	19238000	0	0	0	0		58461000	0	0	0	625230	54892	40883	0	0	0	205240	185670	0	0	0	0
Q86SX6	>sp|Q86SX6|GLRX5_HUMAN Glutaredoxin-related protein 5, mitochondrial OS=Homo sapiens GN=GLRX5 PE=1 SV=2	Glutaredoxin-related protein 5, mitochondrial	GLRX5	16.628	1	0	0	0	0	0	0	0	0	0	0	68626000	0	108610000	122470000	104020000		49210000	0	0	0	0	0	0	0	0	0	0	1181300	0	2260800	3231100	1953400
O94925	>sp|O94925-3|GLSK_HUMAN Isoform 3 of Glutaminase kidney isoform, mitochondrial OS=Homo sapiens GN=GLS;>sp|O94925|GLSK_HUMAN Glutaminase kidney isoform, mitochondrial OS=Homo sapiens GN=GLS PE=1 SV=1	Glutaminase kidney isoform, mitochondrial	GLS	65.459	27	129880000	141700000	20000000	146770000	488840000	292200000	1202200000	1049200000	955120000	1998100000	311630000	152920000	842860000	102730000	183270000		1484400000	575080	780430	310240	2369800	4692400	4826100	4295100	3237000	4830900	8054000	5339000	4170200	5187900	4010100	3991000
P00367	>sp|P00367|DHE3_HUMAN Glutamate dehydrogenase 1, mitochondrial OS=Homo sapiens GN=GLUD1 PE=1 SV=2;>tr|B4DGN5|B4DGN5_HUMAN Glutamate dehydrogenase OS=Homo sapiens GN=GLUD1 PE=2 SV=1;>tr|B3KV55|B3KV55_HUMAN Glutamate dehydrogenase OS=Homo sapiens GN=GLUD1 PE	Glutamate dehydrogenase 1, mitochondrial;Glutamate dehydrogenase	GLUD1	61.397	8	3156400000	2474500000	2671100000	3409800000	2021000000	1962700000	2204400000	2785000000	1791000000	1546900000	1772600000	1881200000	7779300000	6779300000	7739800000		1584100000	5936300	3639400	5740700	18092000	13400000	13622000	29035000	29694000	25147000	6373500	9910600	10009000	47588000	42662000	44923000
Q49A26	>sp|Q49A26|GLYR1_HUMAN Putative oxidoreductase GLYR1 OS=Homo sapiens GN=GLYR1 PE=1 SV=3;>sp|Q49A26-3|GLYR1_HUMAN Isoform 3 of Putative oxidoreductase GLYR1 OS=Homo sapiens GN=GLYR1;>sp|Q49A26-2|GLYR1_HUMAN Isoform 2 of Putative oxidoreductase GLYR1 OS=Homo	Putative oxidoreductase GLYR1	GLYR1	60.556	3	2056100000	577580000	12314000000	0	0	0	0	0	0	0	0	0	0	0	0		42432000	15096000	8178500	13395000	0	0	0	0	0	0	0	0	0	0	0	0
P49915	>sp|P49915|GUAA_HUMAN GMP synthase [glutamine-hydrolyzing] OS=Homo sapiens GN=GMPS PE=1 SV=1;>tr|F8W720|F8W720_HUMAN GMP synthase [glutamine-hydrolyzing] OS=Homo sapiens GN=GMPS PE=2 SV=1	GMP synthase [glutamine-hydrolyzing]	GMPS	76.715	4	59320000	47775000	0	35209000	46914000	40979000	21189000	0	0	53928000	93275000	0	127830000	68225000	49993000		9362100	35842	21930	0	283670	406850	323990	47323	0	0	49164	108260	0	523100	645720	58445
P63244	>sp|P63244|GBLP_HUMAN Guanine nucleotide-binding protein subunit beta-2-like 1 OS=Homo sapiens GN=GNB2L1 PE=1 SV=3;>tr|J3KPE3|J3KPE3_HUMAN Guanine nucleotide-binding protein subunit beta-2-like 1 OS=Homo sapiens GN=GNB2L1 PE=2 SV=1;>tr|D6RAC2|D6RAC2_HUMAN	Guanine nucleotide-binding protein subunit beta-2-like 1	GNB2L1	35.076	9	346110000	222080000	287400000	250410000	541920000	0	491270000	384640000	685650000	754510000	1018600000	1586000000	645400000	359910000	282040000		324020000	1570400	878540	1389300	3056000	2276400	0	6807700	5630300	10090000	14206000	16798000	15160000	8228000	4999200	515560
Q13823	>sp|Q13823|NOG2_HUMAN Nucleolar GTP-binding protein 2 OS=Homo sapiens GN=GNL2 PE=1 SV=1	Nucleolar GTP-binding protein 2	GNL2	83.654	4	67469000	79875000	100440000	46894000	66761000	88846000	36397000	32002000	0	0	0	0	46330000	106630000	64803000		25119000	93738	12048	131720	29206	28808	71052	1277900	271180	0	0	0	0	227930	894480	788990
Q9BVP2	>sp|Q9BVP2|GNL3_HUMAN Guanine nucleotide-binding protein-like 3 OS=Homo sapiens GN=GNL3 PE=1 SV=2;>sp|Q9BVP2-2|GNL3_HUMAN Isoform 2 of Guanine nucleotide-binding protein-like 3 OS=Homo sapiens GN=GNL3	Guanine nucleotide-binding protein-like 3	GNL3	61.992	14	2695800000	2948200000	3305400000	196380000	89676000	46025000	26029000	54820000	62529000	247680000	201090000	184670000	80327000	104750000	64198000		88148000	6816700	6437200	7528700	6336000	2312600	200350	642690	1071100	799130	559920	171200	318480	1266000	2061200	209030
Q92805	>sp|Q92805|GOGA1_HUMAN Golgin subfamily A member 1 OS=Homo sapiens GN=GOLGA1 PE=1 SV=3	Golgin subfamily A member 1	GOLGA1	88.183	41	131290000	192560000	209780000	136910000	411560000	261540000	191330000	202510000	250120000	891070000	824040000	746840000	43558000	912030000	27090000		870990000	406170	476970	640700	1270200	5722100	3532300	4675200	5676900	5194700	8338800	7172400	7036000	200970	4296700	45407
P00505	>sp|P00505|AATM_HUMAN Aspartate aminotransferase, mitochondrial OS=Homo sapiens GN=GOT2 PE=1 SV=3;>tr|E7ERW2|E7ERW2_HUMAN Aspartate aminotransferase OS=Homo sapiens GN=GOT2 PE=2 SV=1	Aspartate aminotransferase, mitochondrial;Aspartate aminotransferase	GOT2	47.517	1	23768000	19752000	0	0	0	0	0	40764000	0	0	0	0	0	0	0		4444200	51292	29987	0	0	0	0	0	858970	0	0	0	0	0	0	0
Q9UKJ3	>sp|Q9UKJ3|GPTC8_HUMAN G patch domain-containing protein 8 OS=Homo sapiens GN=GPATCH8 PE=1 SV=2;>sp|Q9UKJ3-2|GPTC8_HUMAN Isoform 2 of G patch domain-containing protein 8 OS=Homo sapiens GN=GPATCH8;>tr|K7EKU0|K7EKU0_HUMAN G patch domain-containing protein 8	G patch domain-containing protein 8	GPATCH8	164.2	15	0	0	0	1336000000	1577800000	802510000	0	0	0	31474000	110850000	184340000	0	0	0		45896000	0	0	0	4730200	4280500	2461300	0	0	0	40728	87429	226920	0	0	0
O75487	>sp|O75487|GPC4_HUMAN Glypican-4 OS=Homo sapiens GN=GPC4 PE=1 SV=4;>tr|B4E2C0|B4E2C0_HUMAN Secreted glypican-4 OS=Homo sapiens GN=GPC4 PE=2 SV=1	Glypican-4;Secreted glypican-4	GPC4	62.411	1	0	0	0	0	17884000	0	18738000	0	21292000	0	0	0	22219000	0	0		5711800	0	0	0	0	107660	0	171950	0	199230	0	0	0	107400	0	0
F5H039	>tr|F5H039|F5H039_HUMAN Molybdopterin molybdenumtransferase OS=Homo sapiens GN=GPHN PE=2 SV=1;>sp|Q9NQX3-2|GEPH_HUMAN Isoform 2 of Gephyrin OS=Homo sapiens GN=GPHN;>sp|Q9NQX3|GEPH_HUMAN Gephyrin OS=Homo sapiens GN=GPHN PE=1 SV=1;>tr|F8W7D6|F8W7D6_HUMAN Mol	Gephyrin;Molybdopterin adenylyltransferase;Molybdopterin molybdenumtransferase	GPHN	84.733	12	4985000	0	0	83954000	39132000	5423400	0	0	0	5825000	5132100	4955000	0	0	0		152450000	27031	0	0	4331300	5217100	128710	0	0	0	72105	102770	101240	0	0	0
Q13227	>sp|Q13227|GPS2_HUMAN G protein pathway suppressor 2 OS=Homo sapiens GN=GPS2 PE=1 SV=3;>tr|I3L3Y9|I3L3Y9_HUMAN G protein pathway suppressor 2 (Fragment) OS=Homo sapiens GN=GPS2 PE=4 SV=1;>tr|B4DXA1|B4DXA1_HUMAN G protein pathway suppressor 2 OS=Homo sapien	G protein pathway suppressor 2	GPS2	36.688	3	0	0	0	0	0	0	0	23571000	0	0	0	72773000	37968000	37662000	0		11696000	0	0	0	0	0	0	0	148800	0	0	0	934000	186300	206040	0
Q6IC98	>sp|Q6IC98|GRAM4_HUMAN GRAM domain-containing protein 4 OS=Homo sapiens GN=GRAMD4 PE=1 SV=1;>sp|Q6IC98-2|GRAM4_HUMAN Isoform 2 of GRAM domain-containing protein 4 OS=Homo sapiens GN=GRAMD4	GRAM domain-containing protein 4	GRAMD4	66.407	2	0	0	0	26635000000	25983000000	22407000000	4059800000	4159300000	4237100000	10060000000	7057600000	6077700000	11490000000	7531600000	8518700000		2183400000	0	0	0	83526000	67914000	49895000	72519000	86132000	73789000	68143000	61164000	112370000	81430000	92475000	15585000
Q13322	>sp|Q13322|GRB10_HUMAN Growth factor receptor-bound protein 10 OS=Homo sapiens GN=GRB10 PE=1 SV=2;>sp|Q13322-4|GRB10_HUMAN Isoform 4 of Growth factor receptor-bound protein 10 OS=Homo sapiens GN=GRB10;>sp|Q13322-2|GRB10_HUMAN Isoform 1 of Growth factor rec	Growth factor receptor-bound protein 10	GRB10	67.231	4	0	0	0	25056000	0	0	0	0	0	0	0	0	0	45043000	0		7431300	0	0	0	65228	0	0	0	0	0	0	0	0	0	141810	0
Q8TF76	>sp|Q8TF76|HASP_HUMAN Serine/threonine-protein kinase haspin OS=Homo sapiens GN=GSG2 PE=1 SV=3	Serine/threonine-protein kinase haspin	GSG2	88.494	4	0	0	0	0	0	0	14033000	9777800	11378000	8897800	21906000	19279000	27681000	26142000	44995000		15991000	0	0	0	0	0	0	142720	85159	99569	21137	60322	52094	143250	150320	241690
P49841	>sp|P49841-2|GSK3B_HUMAN Isoform 2 of Glycogen synthase kinase-3 beta OS=Homo sapiens GN=GSK3B;>sp|P49841|GSK3B_HUMAN Glycogen synthase kinase-3 beta OS=Homo sapiens GN=GSK3B PE=1 SV=2	Glycogen synthase kinase-3 beta	GSK3B	48.033	2	0	0	0	0	0	0	0	0	0	0	0	0	0	0	0		4045500	0	0	0	0	0	0	0	0	0	0	0	0	0	0	0
P15170	>sp|P15170-3|ERF3A_HUMAN Isoform 3 of Eukaryotic peptide chain release factor GTP-binding subunit ERF3A OS=Homo sapiens GN=GSPT1;>sp|P15170-2|ERF3A_HUMAN Isoform 2 of Eukaryotic peptide chain release factor GTP-binding subunit ERF3A OS=Homo sapiens GN=GSPT	Eukaryotic peptide chain release factor GTP-binding subunit ERF3B;Eukaryotic peptide chain release factor GTP-binding subunit ERF3A	GSPT2	68.699	2	0	0	0	0	0	0	0	0	0	0	0	0	0	0	0		7479100	0	0	0	0	0	0	0	0	0	0	0	0	0	0	0
Q9Y2Q3	>sp|Q9Y2Q3-2|GSTK1_HUMAN Isoform 2 of Glutathione S-transferase kappa 1 OS=Homo sapiens GN=GSTK1;>sp|Q9Y2Q3|GSTK1_HUMAN Glutathione S-transferase kappa 1 OS=Homo sapiens GN=GSTK1 PE=1 SV=3;>sp|Q9Y2Q3-3|GSTK1_HUMAN Isoform 3 of Glutathione S-transferase kap	Glutathione S-transferase kappa 1	GSTK1	31.566	2	0	0	0	0	0	0	0	0	0	0	0	0	0	0	0		713130	0	0	0	0	0	0	0	0	0	0	0	0	0	0	0
P09211	>sp|P09211|GSTP1_HUMAN Glutathione S-transferase P OS=Homo sapiens GN=GSTP1 PE=1 SV=2;>tr|A8MX94|A8MX94_HUMAN Glutathione S-transferase P OS=Homo sapiens GN=GSTP1 PE=2 SV=1	Glutathione S-transferase P	GSTP1	23.356	1	0	0	0	0	0	0	0	0	0	0	0	0	0	0	0		10991000	0	0	0	0	0	0	0	0	0	0	0	0	0	0	0
P78347	>sp|P78347|GTF2I_HUMAN General transcription factor II-I OS=Homo sapiens GN=GTF2I PE=1 SV=2;>sp|P78347-3|GTF2I_HUMAN Isoform 3 of General transcription factor II-I OS=Homo sapiens GN=GTF2I;>sp|P78347-4|GTF2I_HUMAN Isoform 4 of General transcription factor	General transcription factor II-I	GTF2I	112.42	106	1003200000000	1056600000000	1134900000000	2737500000	2971000000	2797400000	2534800000	2533400000	2370400000	5490200000	6133700000	6132100000	4819100000	4873300000	4762900000		5268100000	1417700000	1238900000	1519600000	14842000	21111000	12987000	17432000	48051000	21175000	34092000	29306000	24595000	19485000	16386000	31851000
Q9UHL9	>sp|Q9UHL9-3|GT2D1_HUMAN Isoform 3 of General transcription factor II-I repeat domain-containing protein 1 OS=Homo sapiens GN=GTF2IRD1;>tr|E9PFE2|E9PFE2_HUMAN General transcription factor II-I repeat domain-containing protein 1 OS=Homo sapiens GN=GTF2IRD1	General transcription factor II-I repeat domain-containing protein 1	GTF2IRD1	107.98	37	0	25648000	55706000	215270000	145220000	63726000	18154000000	19811000000	18849000000	27957000	35925000	22851000	61998000	42448000	61915000		352450000	0	23994	92251	1531200	2151900	1380200	110810000	99329000	104250000	266080	334120	412520	849230	613540	460710
Q12789	>sp|Q12789|TF3C1_HUMAN General transcription factor 3C polypeptide 1 OS=Homo sapiens GN=GTF3C1 PE=1 SV=4;>sp|Q12789-3|TF3C1_HUMAN Isoform 2 of General transcription factor 3C polypeptide 1 OS=Homo sapiens GN=GTF3C1	General transcription factor 3C polypeptide 1	GTF3C1	238.87	144	468680000	290340000	180920000	836490000	873000000	729060000	1043100000	1168000000	867640000	486270000	436640000	415730000	1828200000	2281900000	2209800000		3585200000	695980	409830	399080	7712800	9762800	3278000	6249900	6049000	5465900	2311000	2193300	2421000	6892000	6917600	6852900
Q8WUA4	>sp|Q8WUA4|TF3C2_HUMAN General transcription factor 3C polypeptide 2 OS=Homo sapiens GN=GTF3C2 PE=1 SV=2;>sp|Q8WUA4-2|TF3C2_HUMAN Isoform 2 of General transcription factor 3C polypeptide 2 OS=Homo sapiens GN=GTF3C2	General transcription factor 3C polypeptide 2	GTF3C2	100.68	42	124880000	186640000	183210000	430770000	457430000	382400000	488090000	434950000	416670000	262110000	263180000	272160000	1054500000	1682400000	1539400000		6055700000	871490	1065900	1257000	5155400	6741500	4383700	9219600	6986700	8296500	3472700	1926400	4096400	7830900	8582900	6785700
Q9Y5Q9	>sp|Q9Y5Q9|TF3C3_HUMAN General transcription factor 3C polypeptide 3 OS=Homo sapiens GN=GTF3C3 PE=1 SV=1	General transcription factor 3C polypeptide 3	GTF3C3	101.27	45	356570000	363720000	315490000	529440000	275160000	695930000	149200000	299310000	449310000	1415400000	569370000	964050000	3087500000	3561400000	1996200000		2653200000	324680	1006500	563850	1886600	2486200	2459900	3885500	4811700	5527600	17175000	17060000	19783000	4921700	3540700	3093100
Q9UKN8	>sp|Q9UKN8|TF3C4_HUMAN General transcription factor 3C polypeptide 4 OS=Homo sapiens GN=GTF3C4 PE=1 SV=2	General transcription factor 3C polypeptide 4	GTF3C4	91.981	64	190860000	140580000	129130000	236030000	339060000	475690000	279510000	358590000	398650000	633110000	339250000	538160000	604430000	1058900000	1854500000		3764300000	668330	468720	634740	3396400	3900400	6567100	4920700	6059700	10361000	6814800	2652400	9961800	4184500	4018600	4976100
Q9Y5Q8	>sp|Q9Y5Q8|TF3C5_HUMAN General transcription factor 3C polypeptide 5 OS=Homo sapiens GN=GTF3C5 PE=1 SV=2;>tr|H7BY84|H7BY84_HUMAN General transcription factor 3C polypeptide 5 OS=Homo sapiens GN=GTF3C5 PE=2 SV=1;>sp|Q9Y5Q8-2|TF3C5_HUMAN Isoform 2 of General	General transcription factor 3C polypeptide 5	GTF3C5	59.57	1	294460000	217260000	527260000	297880000	345440000	238420000	710480000	636490000	773920000	412770000	161460000	140670000	1220300000	1101900000	1749500000		3987500000	1327800	890930	1024200	6862100	6488900	3306300	9827900	12617000	10695000	20307000	2553200	2436100	7032700	3628100	6650600
Q9Y5Q8	>sp|Q9Y5Q8-3|TF3C5_HUMAN Isoform 3 of General transcription factor 3C polypeptide 5 OS=Homo sapiens GN=GTF3C5;>tr|Q5T7U1|Q5T7U1_HUMAN General transcription factor 3C polypeptide 5 OS=Homo sapiens GN=GTF3C5 PE=2 SV=1		GTF3C5	60.368	1	0	0	0	0	77987000	64179000	0	0	60353000	103540000	95835000	0	0	0	0		32424000	0	0	0	0	1382600	1160500	0	0	1394300	1904500	1673500	0	0	0	0
Q969F1	>sp|Q969F1|TF3C6_HUMAN General transcription factor 3C polypeptide 6 OS=Homo sapiens GN=GTF3C6 PE=1 SV=1	General transcription factor 3C polypeptide 6	GTF3C6	24.048	3	0	0	0	399590000	57921000	42268000	130020000	0	0	0	0	0	0	0	0		241630000	0	0	0	13217000	17605000	16332000	1897200	0	0	0	0	0	0	0	0
O00178	>sp|O00178|GTPB1_HUMAN GTP-binding protein 1 OS=Homo sapiens GN=GTPBP1 PE=1 SV=3	GTP-binding protein 1	GTPBP1	72.453	30	21041000	14201000	20912000	51968000	118850000	20093000	15573000	10160000	12249000	18505000	22391000	29639000	5204500	9306200	10407000		1285300000	441490	276160	385900	6838300	7737800	1529200	2008000	789480	881480	572540	862880	1150700	234650	573920	477290
Q8N3Z3	>sp|Q8N3Z3|GTPB8_HUMAN GTP-binding protein 8 OS=Homo sapiens GN=GTPBP8 PE=2 SV=1;>tr|C9J8V5|C9J8V5_HUMAN GTP-binding protein 8 OS=Homo sapiens GN=GTPBP8 PE=2 SV=1;>sp|Q8N3Z3-2|GTPB8_HUMAN Isoform 2 of GTP-binding protein 8 OS=Homo sapiens GN=GTPBP8;>tr|F8W	GTP-binding protein 8	GTPBP8	32.146	2	0	0	0	0	6075900	6359700	9480500	9859400	0	0	0	0	73907000	45164000	49531000		13849000	0	0	0	0	67135	70811	162420	156360	0	0	0	0	432750	482820	449600
Q4G148	>sp|Q4G148|GXLT1_HUMAN Glucoside xylosyltransferase 1 OS=Homo sapiens GN=GXYLT1 PE=1 SV=2;>sp|Q4G148-2|GXLT1_HUMAN Isoform 2 of Glucoside xylosyltransferase 1 OS=Homo sapiens GN=GXYLT1	Glucoside xylosyltransferase 1	GXYLT1	50.566	4	63412000	53798000	28510000	32250000	27399000	32249000	32056000	33956000	33137000	34891000	0	29949000	14728000	0	51585000		28994000	126690	250810	181640	1032900	712610	479510	577910	544800	537470	64121	0	81426	38672	0	418680
Q92522	>sp|Q92522|H1X_HUMAN Histone H1x OS=Homo sapiens GN=H1FX PE=1 SV=1	Histone H1x	H1FX	22.487	9	2106900000	1819200000	2070300000	1250400000	1352300000	603990000	539470000	636510000	629520000	783370000	674260000	0	769370000	321550000	797910000		471080000	36289000	27531000	34516000	54840000	53663000	52528000	7518900	5214000	8195900	3905100	4185300	0	3089500	1349500	4693600
P16104	>sp|P16104|H2AX_HUMAN Histone H2AX OS=Homo sapiens GN=H2AFX PE=1 SV=2	Histone H2A.x	H2AFX	15.144	1	1276300000	1935000000	1561700000	257190000	333660000	310590000	974100000	993740000	560390000	2797900000	2812100000	2652400000	2423200000	2677600000	2561300000		3353300000	13040000	16083000	17159000	9232600	8915600	12636000	57259000	53594000	31019000	73971000	65087000	71754000	57002000	70483000	56084000
O75367	>sp|O75367|H2AY_HUMAN Core histone macro-H2A.1 OS=Homo sapiens GN=H2AFY PE=1 SV=4;>sp|O75367-3|H2AY_HUMAN Isoform 3 of Core histone macro-H2A.1 OS=Homo sapiens GN=H2AFY;>sp|O75367-2|H2AY_HUMAN Isoform 1 of Core histone macro-H2A.1 OS=Homo sapiens GN=H2AFY;	Core histone macro-H2A.1;Histone H2A	H2AFY	39.617	16	3687000000	3154300000	4113800000	1624800000	843860000	705580000	1275600000	996030000	1743900000	3681600000	3798000000	3544400000	2204600000	2134200000	2469500000		3598300000	9818700	9785600	10725000	16843000	12272000	8990800	25431000	33045000	38291000	33689000	35224000	34990000	23563000	23506000	23930000
Q9P0M6	>sp|Q9P0M6|H2AW_HUMAN Core histone macro-H2A.2 OS=Homo sapiens GN=H2AFY2 PE=1 SV=3;>tr|Q5SQT3|Q5SQT3_HUMAN Histone H2A (Fragment) OS=Homo sapiens GN=H2AFY2 PE=2 SV=1	Core histone macro-H2A.2;Histone H2A	H2AFY2	40.058	6	244390000	163800000	116410000	0	42621000	42466000	247980000	165270000	80638000	285380000	425920000	464330000	99336000	82887000	94929000		235000000	1370600	492230	308680	0	422100	40180	2653800	2508700	883500	4700300	7655400	3575600	781420	512280	413810
P0C0S5	>sp|P0C0S5|H2AZ_HUMAN Histone H2A.Z OS=Homo sapiens GN=H2AFZ PE=1 SV=2;>sp|Q71UI9|H2AV_HUMAN Histone H2A.V OS=Homo sapiens GN=H2AFV PE=1 SV=3;>tr|C9J0D1|C9J0D1_HUMAN Histone H2A OS=Homo sapiens GN=H2AFV PE=2 SV=1;>sp|Q71UI9-2|H2AV_HUMAN Isoform 2 of Histon	Histone H2A.Z;Histone H2A.V;Histone H2A	H2AFZ	13.553	4	3604800000	1818800000	2586000000	2539600000	2308300000	1744000000	2324100000	2021500000	2824200000	7759300000	7953600000	7926300000	4015800000	4038400000	4343500000		11485000000	51330000	35435000	49413000	134300000	102760000	73497000	225980000	156980000	195350000	273310000	254080000	245360000	139120000	161150000	151870000
P84243	>sp|P84243|H33_HUMAN Histone H3.3 OS=Homo sapiens GN=H3F3A PE=1 SV=2;>tr|K7EK07|K7EK07_HUMAN Histone H3 (Fragment) OS=Homo sapiens GN=H3F3B PE=2 SV=1	Histone H3.3	H3F3A	15.328	1	0	0	0	0	26673000	27429000	0	0	6098100	776110000	909750000	748400000	8563600	20197000	12242000		4104000000	0	0	0	0	889630	852810	0	0	1581700	18872000	21415000	17733000	1126600	3175100	1556100
P40939	>sp|P40939|ECHA_HUMAN Trifunctional enzyme subunit alpha, mitochondrial OS=Homo sapiens GN=HADHA PE=1 SV=2	Trifunctional enzyme subunit alpha, mitochondrial;Long-chain enoyl-CoA hydratase;Long chain 3-hydroxyacyl-CoA dehydrogenase	HADHA	82.999	17	175500000	71249000	159840000	0	49269000	72710000	63417000	35049000	106040000	189260000	242770000	288970000	339500000	301560000	574180000		118200000	314560	228210	272560	0	206410	25667	681440	132540	2087900	860360	812770	928850	1982800	3013800	2261700
P55084	>sp|P55084|ECHB_HUMAN Trifunctional enzyme subunit beta, mitochondrial OS=Homo sapiens GN=HADHB PE=1 SV=3;>tr|B4E2W0|B4E2W0_HUMAN 3-ketoacyl-CoA thiolase OS=Homo sapiens GN=HADHB PE=2 SV=1;>tr|B5MD38|B5MD38_HUMAN 3-ketoacyl-CoA thiolase OS=Homo sapiens GN=	Trifunctional enzyme subunit beta, mitochondrial;3-ketoacyl-CoA thiolase	HADHB	51.294	8	0	54822000	109120000	147800000	46793000	37316000	177500000	111090000	253440000	163630000	287730000	311100000	125700000	155480000	168880000		221410000	0	398240	286990	256820	1270000	1163300	809910	1099000	1481500	1978700	2033300	431600	509330	987070	1147000
P42357	>sp|P42357|HUTH_HUMAN Histidine ammonia-lyase OS=Homo sapiens GN=HAL PE=1 SV=1;>sp|P42357-2|HUTH_HUMAN Isoform 2 of Histidine ammonia-lyase OS=Homo sapiens GN=HAL;>sp|P42357-3|HUTH_HUMAN Isoform 3 of Histidine ammonia-lyase OS=Homo sapiens GN=HAL	Histidine ammonia-lyase	HAL	72.697	1	0	0	0	0	5054400	0	0	0	0	4363500	0	0	0	0	0		1047500	0	0	0	0	6699.2	0	0	0	0	13569	0	0	0	0	0
Q9NVX0	>sp|Q9NVX0|HAUS2_HUMAN HAUS augmin-like complex subunit 2 OS=Homo sapiens GN=HAUS2 PE=1 SV=1;>sp|Q9NVX0-3|HAUS2_HUMAN Isoform 3 of HAUS augmin-like complex subunit 2 OS=Homo sapiens GN=HAUS2;>sp|Q9NVX0-2|HAUS2_HUMAN Isoform 2 of HAUS augmin-like complex su	HAUS augmin-like complex subunit 2	HAUS2	26.933	1	0	0	0	0	0	0	10280000	15643000	15838000	0	0	0	0	0	54066000		5796700	0	0	0	0	0	0	261990	346150	394920	0	0	0	0	0	803500
Q7Z4H7	>sp|Q7Z4H7|HAUS6_HUMAN HAUS augmin-like complex subunit 6 OS=Homo sapiens GN=HAUS6 PE=1 SV=2;>tr|Q5VY60|Q5VY60_HUMAN HAUS augmin-like complex subunit 6 OS=Homo sapiens GN=HAUS6 PE=2 SV=1;>sp|Q7Z4H7-2|HAUS6_HUMAN Isoform 2 of HAUS augmin-like complex subuni	HAUS augmin-like complex subunit 6	HAUS6	108.62	3	0	0	0	0	1652800000	1923700000	579680000	956580000	1353400000	1204900000	1348400000	1202200000	1517400000	1483500000	1328600000		213230000	0	0	0	0	6851800	9291900	6616700	5300100	7273900	3324100	3857300	3196800	5451500	5560600	914420
P68871	>sp|P68871|HBB_HUMAN Hemoglobin subunit beta OS=Homo sapiens GN=HBB PE=1 SV=2;>sp|P02042|HBD_HUMAN Hemoglobin subunit delta OS=Homo sapiens GN=HBD PE=1 SV=2;>tr|E9PFT6|E9PFT6_HUMAN Hemoglobin subunit delta OS=Homo sapiens GN=HBD PE=2 SV=1;>tr|F8W6P5|F8W6P5	Hemoglobin subunit beta;LVV-hemorphin-7;Hemoglobin subunit delta	HBB	15.998	5	87933000	91730000	73653000	43542000	25646000	22017000	43909000	42021000	0	174990000	168370000	173830000	0	0	0		147460000	650800	582880	522460	378070	80843	61367	269710	227390	0	766850	700690	739860	0	0	0
Q9Y450	>sp|Q9Y450|HBS1L_HUMAN HBS1-like protein OS=Homo sapiens GN=HBS1L PE=1 SV=1;>sp|Q9Y450-4|HBS1L_HUMAN Isoform 3 of HBS1-like protein OS=Homo sapiens GN=HBS1L;>tr|J3QT46|J3QT46_HUMAN HBS1-like protein OS=Homo sapiens GN=HBS1L PE=2 SV=1;>tr|H0YDX7|H0YDX7_HUMA	HBS1-like protein	HBS1L	75.472	2	73545000	148900000	105860000	0	89931000	84075000	182560000	78862000	78392000	179260000	194030000	176080000	791370000	500700000	531710000		69182000	106950	211080	168340	0	371280	254930	1489400	662120	640800	783500	798760	727480	2867800	3299700	2971900
A6NEM2	>tr|A6NEM2|A6NEM2_HUMAN HCF N-terminal chain 5 OS=Homo sapiens GN=HCFC1 PE=2 SV=2;>sp|P51610-4|HCFC1_HUMAN Isoform 4 of Host cell factor 1 OS=Homo sapiens GN=HCFC1;>sp|P51610|HCFC1_HUMAN Host cell factor 1 OS=Homo sapiens GN=HCFC1 PE=1 SV=2;>sp|P51610-2|HC	Host cell factor 1;HCF N-terminal chain 1;HCF N-terminal chain 2;HCF N-terminal chain 3;HCF N-terminal chain 4;HCF N-terminal chain 5;HCF N-terminal chain 6;HCF C-terminal chain 1;HCF C-terminal chain 2;HCF C-terminal chain 3;HCF C-terminal chain 4;HCF C-terminal chain 5;HCF C-terminal chain 6	HCFC1	213.47	27	212230000	108580000	23866000	8749900000	10381000000	6930200000	176850000	150080000	131920000	338400000	248720000	375260000	470190000	426500000	460630000		153440000	149820	123930	66738	15428000	18989000	13658000	1759200	2268300	2135200	2503900	621170	1064200	2250400	2235200	1687600
G5E942	>tr|G5E942|G5E942_HUMAN HCG1643653 OS=Homo sapiens GN=hCG_1643653 PE=4 SV=1		hCG_1643653	22.126	1	0	0	0	32683000	0	33552000	45257000	0	42182000	80784000	0	102960000	0	0	0		38915000	0	0	0	422360	0	865720	1875200	0	1532000	571420	0	819330	0	0	0
Q13547	>sp|Q13547|HDAC1_HUMAN Histone deacetylase 1 OS=Homo sapiens GN=HDAC1 PE=1 SV=1;>tr|Q5TEE2|Q5TEE2_HUMAN Histone deacetylase 1 (Fragment) OS=Homo sapiens GN=HDAC1 PE=2 SV=1	Histone deacetylase 1	HDAC1	55.102	12	3050200000	2898400000	2464500000	565890000	317090000	291820000	7304600000	6873800000	7783300000	675140000	1147100000	786390000	6834000000	7113100000	7766700000		1152300000	6279600	4858300	5691000	6306200	6351800	3522300	142350000	106990000	129450000	6216700	8376800	5664700	81070000	83221000	75081000
J3KPW7	>tr|J3KPW7|J3KPW7_HUMAN Histone deacetylase 2 OS=Homo sapiens GN=HDAC2 PE=2 SV=1;>sp|Q92769|HDAC2_HUMAN Histone deacetylase 2 OS=Homo sapiens GN=HDAC2 PE=1 SV=2;>tr|B3KRS5|B3KRS5_HUMAN Histone deacetylase OS=Homo sapiens GN=HDAC2 PE=2 SV=1;>tr|H3BM24|H3BM2	Histone deacetylase 2;Histone deacetylase	HDAC2	65.537	14	7414500000	8936500000	9066700000	2560100000	2441300000	1831600000	21863000000	20353000000	23362000000	3250600000	3849800000	2986400000	26990000000	27025000000	30215000000		3135500000	25438000	24731000	27456000	24920000	17866000	16766000	353320000	283640000	323370000	22579000	22705000	21187000	193130000	207680000	181000000
Q7Z4V5	>sp|Q7Z4V5-3|HDGR2_HUMAN Isoform 3 of Hepatoma-derived growth factor-related protein 2 OS=Homo sapiens GN=HDGFRP2;>tr|K7EQZ6|K7EQZ6_HUMAN Hepatoma-derived growth factor-related protein 2 OS=Homo sapiens GN=HDGFRP2 PE=2 SV=1;>sp|Q7Z4V5|HDGR2_HUMAN Hepatoma-	Hepatoma-derived growth factor-related protein 2	HDGFRP2	74.815	7	372390000	350360000	371180000	284340000	303530000	525080000	119820000	559210000	269930000	1378500000	1462000000	1155800000	625500000	433000000	551350000		164840000	1269700	1024700	1388800	2151900	954630	1117400	1460700	6074000	3415000	6543700	5469900	6125500	2625300	2040900	2338600
Q7Z353	>sp|Q7Z353|HDX_HUMAN Highly divergent homeobox OS=Homo sapiens GN=HDX PE=1 SV=1;>sp|Q7Z353-2|HDX_HUMAN Isoform 2 of Highly divergent homeobox OS=Homo sapiens GN=HDX;>tr|E2QRN0|E2QRN0_HUMAN Highly divergent homeobox (Fragment) OS=Homo sapiens GN=HDX PE=2 SV	Highly divergent homeobox	HDX	77.205	5	0	0	0	24889000	50049000	44278000	0	0	0	0	51257000	0	0	0	0		14644000	0	0	0	15488	541100	234930	0	0	0	0	159280	0	0	0	0
Q9H583	>sp|Q9H583|HEAT1_HUMAN HEAT repeat-containing protein 1 OS=Homo sapiens GN=HEATR1 PE=1 SV=3;>tr|Q5T3Q7|Q5T3Q7_HUMAN HEAT repeat-containing protein 1 OS=Homo sapiens GN=HEATR1 PE=2 SV=1	HEAT repeat-containing protein 1	HEATR1	242.37	4	8591500000	7537000000	8884100000	591370000	596500000	642870000	268950000	307970000	301080000	2453800000	2501800000	3079200000	1324000000	1418500000	1494400000		122220000	4568300	3399500	4816000	1223800	1340500	1396400	1226900	1380900	1237200	2409400	2860300	2838200	1747100	2106600	1846800
Q86Y56	>sp|Q86Y56|HEAT2_HUMAN HEAT repeat-containing protein 2 OS=Homo sapiens GN=HEATR2 PE=1 SV=4;>sp|Q86Y56-2|HEAT2_HUMAN Isoform 2 of HEAT repeat-containing protein 2 OS=Homo sapiens GN=HEATR2;>tr|H0Y650|H0Y650_HUMAN HEAT repeat-containing protein 2 (Fragment)	HEAT repeat-containing protein 2	HEATR2	93.52	11	1357000000	759970000	403550000	0	27139000	0	55935000	33228000	0	0	55965000	0	0	0	25159000		31619000	1219400	1306100	1325500	0	127770	0	673480	213060	0	0	321340	0	0	0	685940
Q9NRZ9	>sp|Q9NRZ9|HELLS_HUMAN Lymphoid-specific helicase OS=Homo sapiens GN=HELLS PE=1 SV=1;>sp|Q9NRZ9-2|HELLS_HUMAN Isoform 2 of Lymphoid-specific helicase OS=Homo sapiens GN=HELLS;>sp|Q9NRZ9-3|HELLS_HUMAN Isoform 3 of Lymphoid-specific helicase OS=Homo sapiens	Lymphoid-specific helicase	HELLS	97.073	24	734630000	598040000	513470000	303090000	305380000	171800000	384860000	433200000	457170000	279310000	303020000	324160000	984280000	1260900000	1150100000		310370000	1114600	995810	855390	1919800	7873600	1872900	5237800	2979600	6796800	1687300	1292300	1460700	5260700	5597900	2772000
J3QS41	>tr|J3QS41|J3QS41_HUMAN Probable helicase with zinc finger domain OS=Homo sapiens GN=HELZ PE=2 SV=1;>sp|P42694|HELZ_HUMAN Probable helicase with zinc finger domain OS=Homo sapiens GN=HELZ PE=1 SV=2;>tr|I6L9H4|I6L9H4_HUMAN HELZ protein OS=Homo sapiens GN=HE	Probable helicase with zinc finger domain	HELZ	219.05	2	155460000	145990000	51661000	109010000	153590000	0	0	0	0	41183000	0	0	50568000	58959000	60433000		6317600	112340	83869	12613	81907	376200	0	0	0	0	12476	0	0	32654	49895	43927
O95714	>sp|O95714|HERC2_HUMAN E3 ubiquitin-protein ligase HERC2 OS=Homo sapiens GN=HERC2 PE=1 SV=2	E3 ubiquitin-protein ligase HERC2	HERC2	527.22	21	0	0	0	35903000	146330000	341920000	108800000	446030000	365090000	3303200000	3392600000	3523400000	3416300000	3080100000	2590300000		22240000	0	0	0	83164	113560	183710	272810	352180	1351500	1058200	1045200	984530	1254700	1047000	1119100
Q96JB3	>sp|Q96JB3|HIC2_HUMAN Hypermethylated in cancer 2 protein OS=Homo sapiens GN=HIC2 PE=1 SV=2	Hypermethylated in cancer 2 protein	HIC2	66.155	2	169550000	139580000	114550000	108750000	173930000	170650000	2228200000	3340100000	3914000000	91494000	52929000	35033000	189940000	115840000	245710000		663610000	557110	392450	548610	2757400	2857900	3816600	54115000	41865000	41232000	965790	407050	335630	2600300	1921600	4321800
O75146	>sp|O75146|HIP1R_HUMAN Huntingtin-interacting protein 1-related protein OS=Homo sapiens GN=HIP1R PE=1 SV=2	Huntingtin-interacting protein 1-related protein	HIP1R	119.39	62	34860000	13727000	16095000	63602000000	95850000000	70053000000	10492000	16851000	8929400	221240000	29696000	76670000	23305000	285430000	10393000		697270000	560600	84844	61818	196650000	210750000	169210000	1092600	2348500	488000	7626800	1329900	3064100	1098400	3381700	331170
P16401	>sp|P16401|H15_HUMAN Histone H1.5 OS=Homo sapiens GN=HIST1H1B PE=1 SV=3	Histone H1.5	HIST1H1B	22.58	15	116500000000	96348000000	140220000000	56433000000	44060000000	31582000000	194010000	43446000	140380000	1700700000	455070000	916120000	468100000	509120000	479830000		7011400000	291600000	218090000	281660000	985270000	341730000	379100000	10990000	5018200	6252200	218150000	259710000	182200000	15499000	140010000	19737000
P16403	>sp|P16403|H12_HUMAN Histone H1.2 OS=Homo sapiens GN=HIST1H1C PE=1 SV=2	Histone H1.2	HIST1H1C	21.364	5	47963000000	45809000000	50652000000	23206000000	29464000000	13599000000	246280000	283420000	215630000	588290000	1274900000	1484400000	494830000	464090000	586440000		3942700000	345870000	276000000	386220000	490900000	686480000	392210000	16159000	17389000	11367000	11311000	17180000	16029000	8423500	18592000	13902000
P16402	>sp|P16402|H13_HUMAN Histone H1.3 OS=Homo sapiens GN=HIST1H1D PE=1 SV=2;>sp|Q02539|H11_HUMAN Histone H1.1 OS=Homo sapiens GN=HIST1H1A PE=1 SV=3	Histone H1.3;Histone H1.1	HIST1H1D	22.35	3	1118800000	800630000	800940000	90672000	31116000	0	15729000	0	0	0	0	0	0	0	0		21662000	7797200	4186900	5517300	1235600	757410	0	296760	0	0	0	0	0	0	0	0
P10412	>sp|P10412|H14_HUMAN Histone H1.4 OS=Homo sapiens GN=HIST1H1E PE=1 SV=2	Histone H1.4	HIST1H1E	21.865	4	2403300000	2547500000	2040100000	133180000	79786000	13915000	0	0	0	0	0	0	0	2495200	0		82560000	15672000	13843000	13539000	7021100	10820000	1928900	0	0	0	0	0	0	0	23418	0
Q93077	>sp|Q93077|H2A1C_HUMAN Histone H2A type 1-C OS=Homo sapiens GN=HIST1H2AC PE=1 SV=3	Histone H2A type 1-C	HIST1H2AC	14.105	0	10857000000	8564400000	10167000000	2218200000	1473600000	753260000	904760000	1086500000	1576300000	4531800000	4362600000	4547900000	2383100000	2647800000	2747700000		8490900000	136610000	98908000	132610000	103070000	74707000	40454000	107230000	106890000	116910000	182860000	192300000	186720000	97802000	102900000	88100000
P0C0S8	>sp|P0C0S8|H2A1_HUMAN Histone H2A type 1 OS=Homo sapiens GN=HIST1H2AG PE=1 SV=2;>sp|Q96KK5|H2A1H_HUMAN Histone H2A type 1-H OS=Homo sapiens GN=HIST1H2AH PE=1 SV=3;>sp|Q99878|H2A1J_HUMAN Histone H2A type 1-J OS=Homo sapiens GN=HIST1H2AJ PE=1 SV=3;>sp|Q9BTM1	Histone H2A type 1;Histone H2A type 1-H;Histone H2A type 1-J;Histone H2A.J;Histone H2A	HIST1H2AG	14.091	0	0	2717600000	0	0	1375900000	2825500000	0	0	0	0	144890000	6630500	0	0	0		746560000	0	24414000	0	0	25580000	17916000	0	0	0	0	4415400	121640	0	0	0
P58876	>sp|P58876|H2B1D_HUMAN Histone H2B type 1-D OS=Homo sapiens GN=HIST1H2BD PE=1 SV=2;>tr|B4DR52|B4DR52_HUMAN Histone H2B OS=Homo sapiens GN=HIST2H2BF PE=2 SV=1;>tr|U3KQK0|U3KQK0_HUMAN Histone H2B OS=Homo sapiens GN=HIST1H2BN PE=3 SV=1;>sp|Q5QNW6-2|H2B2F_HUMA	Histone H2B type 1-D;Histone H2B;Histone H2B type 1-K;Histone H2B type 1-C/E/F/G/I;Histone H2B type 2-F;Histone H2B type 1-H;Histone H2B type 1-N;Histone H2B type 1-M;Histone H2B type F-S	HIST1H2BD	13.936	1	228420000000	244100000000	218930000000	57949000000	56728000000	40238000000	55812000000	56884000000	59341000000	250730000000	184070000000	172540000000	45370000000	61433000000	48952000000		170100000000	1892900000	1783900000	1721200000	1658800000	1104400000	1114100000	3025300000	2568900000	2776600000	3984800000	4103200000	3960400000	2419500000	2361700000	2132800000
P06899	>sp|P06899|H2B1J_HUMAN Histone H2B type 1-J OS=Homo sapiens GN=HIST1H2BJ PE=1 SV=3;>sp|P23527|H2B1O_HUMAN Histone H2B type 1-O OS=Homo sapiens GN=HIST1H2BO PE=1 SV=3;>sp|P33778|H2B1B_HUMAN Histone H2B type 1-B OS=Homo sapiens GN=HIST1H2BB PE=1 SV=2;>sp|Q16	Histone H2B type 1-J;Histone H2B type 1-O;Histone H2B type 1-B;Histone H2B type 2-E	HIST1H2BJ	13.904	0	8870800000	6332300000	8558400000	2084900000	2769100000	1337900000	2635100000	2629200000	2117300000	13480000000	12573000000	11933000000	3821600000	3198300000	3998900000		6676000000	99979000	66893000	95038000	75299000	90183000	49258000	146690000	126620000	112470000	229250000	241710000	226920000	95770000	94625000	98689000
Q99880	>sp|Q99880|H2B1L_HUMAN Histone H2B type 1-L OS=Homo sapiens GN=HIST1H2BL PE=1 SV=3;>sp|Q96A08|H2B1A_HUMAN Histone H2B type 1-A OS=Homo sapiens GN=HIST1H2BA PE=1 SV=3	Histone H2B type 1-L;Histone H2B type 1-A	HIST1H2BL	13.952	0	43050000	42819000	37366000	9693500	9089400	9617700	0	6129500	0	31135000	15292000	25838000	7327300	8214200	7501700		46655000	669640	563600	585010	618310	537790	571990	0	472280	0	918010	794280	735980	275910	350510	266510
P68431	>sp|P68431|H31_HUMAN Histone H3.1 OS=Homo sapiens GN=HIST1H3A PE=1 SV=2;>sp|Q16695|H31T_HUMAN Histone H3.1t OS=Homo sapiens GN=HIST3H3 PE=1 SV=3;>tr|K7ES00|K7ES00_HUMAN Histone H3.3 (Fragment) OS=Homo sapiens GN=H3F3B PE=2 SV=1;>tr|B4DEB1|B4DEB1_HUMAN Hist	Histone H3.1;Histone H3.1t;Histone H3;Histone H3.3C	HIST1H3A	15.404	1	144490000000	145170000000	140940000000	40405000000	45712000000	34223000000	43263000000	41764000000	42495000000	162470000000	173220000000	148690000000	56849000000	57274000000	52230000000		260430000000	2346200000	1945100000	2291200000	2273000000	2417700000	2121700000	4639500000	4062800000	4083000000	6701000000	7037700000	6251500000	2671200000	2714700000	2170900000
P62805	>sp|P62805|H4_HUMAN Histone H4 OS=Homo sapiens GN=HIST1H4A PE=1 SV=2	Histone H4	HIST1H4A	11.367	19	233870000000	210740000000	204240000000	73584000000	76153000000	56512000000	57937000000	58314000000	70201000000	261740000000	266270000000	244790000000	107900000000	102090000000	101290000000		289360000000	2497400000	1913800000	2443200000	2816500000	2988400000	2278000000	4309800000	3827400000	4124500000	7803100000	7460600000	7419400000	3040200000	3749700000	3485100000
Q6FI13	>sp|Q6FI13|H2A2A_HUMAN Histone H2A type 2-A OS=Homo sapiens GN=HIST2H2AA3 PE=1 SV=3;>sp|Q16777|H2A2C_HUMAN Histone H2A type 2-C OS=Homo sapiens GN=HIST2H2AC PE=1 SV=4	Histone H2A type 2-A;Histone H2A type 2-C	HIST2H2AA3	14.095	1	150670000000	102970000000	145390000000	60576000000	63337000000	40891000000	55047000000	52109000000	61565000000	178390000000	181570000000	180960000000	107920000000	111100000000	121610000000		284130000000	2014700000	1517300000	2535000000	2745400000	3280100000	1973700000	5337200000	4016700000	4523400000	6308300000	6890800000	6625100000	4153900000	4540900000	4449400000
Q8IUE6	>sp|Q8IUE6|H2A2B_HUMAN Histone H2A type 2-B OS=Homo sapiens GN=HIST2H2AB PE=1 SV=3	Histone H2A type 2-B	HIST2H2AB	13.995	1	890020000	1491400000	1385500000	914330000	1230000000	916490000	665500000	789260000	796170000	3266000000	3830600000	3352100000	1094400000	1402300000	1047000000		4891300000	12377000	16697000	18632000	40371000	51826000	41945000	54438000	59431000	61287000	112780000	127870000	116640000	39766000	57270000	35833000
Q71DI3	>sp|Q71DI3|H32_HUMAN Histone H3.2 OS=Homo sapiens GN=HIST2H3A PE=1 SV=3	Histone H3.2	HIST2H3A	15.388	1	0	57610000	0	31487000	129310000	44339000	0	0	0	1092700000	2136100000	1955500000	0	0	0		3573800000	0	1873800	0	7599200	3337400	1003200	0	0	0	27661000	52333000	48241000	0	0	0
E7ENR4	>tr|E7ENR4|E7ENR4_HUMAN Hexokinase-1 OS=Homo sapiens GN=HK1 PE=2 SV=1;>sp|P19367-3|HXK1_HUMAN Isoform 3 of Hexokinase-1 OS=Homo sapiens GN=HK1;>sp|P19367|HXK1_HUMAN Hexokinase-1 OS=Homo sapiens GN=HK1 PE=1 SV=3;>sp|P19367-2|HXK1_HUMAN Isoform 2 of Hexokina	Hexokinase-1;Hexokinase-3;Hexokinase-2	HK1	106.31	1	14087000	11461000	9772900	0	9165100	9722300	9301500	7757100	6593700	13344000	7799500	13629000	25334000	22689000	22747000		3659300	19061	12468	12272	0	21674	7164.8	70174	51481	40958	38992	13947	47424	109070	106800	89787
Q2TB90	>sp|Q2TB90|HKDC1_HUMAN Putative hexokinase HKDC1 OS=Homo sapiens GN=HKDC1 PE=1 SV=3;>sp|Q2TB90-2|HKDC1_HUMAN Isoform 2 of Putative hexokinase HKDC1 OS=Homo sapiens GN=HKDC1;>sp|Q2TB90-3|HKDC1_HUMAN Isoform 3 of Putative hexokinase HKDC1 OS=Homo sapiens GN=	Putative hexokinase HKDC1	HKDC1	102.54	2	0	29495000	0	0	89813000	0	0	0	0	0	0	32217000	0	0	0		4850700	0	15189	0	0	707180	0	0	0	0	0	0	97953	0	0	0
Q14527	>sp|Q14527|HLTF_HUMAN Helicase-like transcription factor OS=Homo sapiens GN=HLTF PE=1 SV=2;>sp|Q14527-2|HLTF_HUMAN Isoform 2 of Helicase-like transcription factor OS=Homo sapiens GN=HLTF;>tr|H7C5K0|H7C5K0_HUMAN Helicase-like transcription factor (Fragment)	Helicase-like transcription factor	HLTF	113.93	24	1177900000	1424900000	1720700000	814860000	1037800000	471910000	1444600000	1134000000	860250000	1108000000	823400000	627940000	2660800000	2640300000	2224500000		283830000	702590	775470	716820	3504000	17417000	6347600	3108300	3083800	2376100	4081200	4013300	5049200	2230000	5670400	2188800
Q6NT76	>sp|Q6NT76-5|HMBX1_HUMAN Isoform 5 of Homeobox-containing protein 1 OS=Homo sapiens GN=HMBOX1;>sp|Q6NT76|HMBX1_HUMAN Homeobox-containing protein 1 OS=Homo sapiens GN=HMBOX1 PE=1 SV=1;>sp|Q6NT76-3|HMBX1_HUMAN Isoform 3 of Homeobox-containing protein 1 OS=Ho	Homeobox-containing protein 1	HMBOX1	49.866	7	132130000	0	0	0	0	571680000	328100000	399300000	362300000	2089100000	1955700000	3072600000	569570000	362920000	640530000		318840000	82080	0	0	0	0	731300	15358000	22325000	16023000	22894000	23162000	25887000	11522000	3133300	12370000
Q9NP66	>sp|Q9NP66|HM20A_HUMAN High mobility group protein 20A OS=Homo sapiens GN=HMG20A PE=1 SV=1;>tr|H0YKL0|H0YKL0_HUMAN High mobility group protein 20A (Fragment) OS=Homo sapiens GN=HMG20A PE=4 SV=1	High mobility group protein 20A	HMG20A	40.143	10	0	82834000	0	71328000	35982000	0	56234000	226980000	242790000	878980000	701320000	1084400000	474970000	165240000	167560000		739270000	0	142180	0	3787800	249740	0	3137200	3042600	4193100	18854000	16982000	11512000	6490000	7662700	2071900
P17096	>sp|P17096|HMGA1_HUMAN High mobility group protein HMG-I/HMG-Y OS=Homo sapiens GN=HMGA1 PE=1 SV=3;>tr|H7BYM6|H7BYM6_HUMAN High mobility group protein HMG-I/HMG-Y OS=Homo sapiens GN=HMGA1 PE=2 SV=1;>sp|P17096-3|HMGA1_HUMAN Isoform HMG-R of High mobility gro	High mobility group protein HMG-I/HMG-Y	HMGA1	11.676	2	23540000000	24371000000	21141000000	3383900000	4052200000	2995900000	0	73866000	19668000	892080000	919980000	1615800000	486660000	245600000	668820000		2571800000	257120000	161510000	190220000	79887000	115810000	93156000	0	1247300	1475800	49148000	49511000	48294000	32145000	27532000	28587000
F5H2A4	>tr|F5H2A4|F5H2A4_HUMAN High mobility group protein HMGI-C OS=Homo sapiens GN=HMGA2 PE=2 SV=1;>sp|P52926|HMGA2_HUMAN High mobility group protein HMGI-C OS=Homo sapiens GN=HMGA2 PE=1 SV=1;>tr|F5H2U8|F5H2U8_HUMAN High mobility group protein HMGI-C OS=Homo sa	High mobility group protein HMGI-C	HMGA2	12.714	3	731160000	841960000	694340000	82682000	74902000	75160000	20268000	18558000	19626000	123900000	85493000	63192000	0	22447000	20508000		117180000	5836300	5611000	5716700	2729600	5704700	4962500	2061100	536670	1951600	3314600	3096000	1998500	0	673990	510840
P09429	>sp|P09429|HMGB1_HUMAN High mobility group protein B1 OS=Homo sapiens GN=HMGB1 PE=1 SV=3;>tr|Q5T7C6|Q5T7C6_HUMAN High mobility group protein B1 (Fragment) OS=Homo sapiens GN=HMGB1 PE=4 SV=1;>tr|Q5T7C4|Q5T7C4_HUMAN High mobility group protein B1 OS=Homo sap	High mobility group protein B1;Putative high mobility group protein B1-like 1	HMGB1	24.893	6	12857000000	18673000000	13929000000	3882100000	1968800000	817270000	445340000	454490000	373470000	3121400000	3085500000	1353800000	587440000	642260000	691370000		2163300000	222340000	167880000	221590000	44982000	43656000	31958000	29201000	24353000	22050000	45277000	52413000	72591000	21402000	25072000	17149000
P05114	>sp|P05114|HMGN1_HUMAN Non-histone chromosomal protein HMG-14 OS=Homo sapiens GN=HMGN1 PE=1 SV=3;>tr|H7BXJ5|H7BXJ5_HUMAN Non-histone chromosomal protein HMG-14 OS=Homo sapiens GN=HMGN1 PE=2 SV=1;>tr|F2Z2Y5|F2Z2Y5_HUMAN Non-histone chromosomal protein HMG-1	Non-histone chromosomal protein HMG-14	HMGN1	10.659	1	170510000	239480000	45927000	3989900	0	0	0	0	0	6017800	0	0	0	0	0		24766000	1975300	2348400	2703000	571950	0	0	0	0	0	170110	0	0	0	0	0
P05204	>sp|P05204|HMGN2_HUMAN Non-histone chromosomal protein HMG-17 OS=Homo sapiens GN=HMGN2 PE=1 SV=3	Non-histone chromosomal protein HMG-17	HMGN2	9.3926	6	4442900000	6967000000	2382900000	492420000	611030000	398990000	8025900	8232900	3748700	13495000	11635000	12423000	3564100	9931600	8366100		910850000	145770000	132840000	131760000	53231000	51658000	43288000	2566100	5506400	2423400	4223500	4687700	7568300	1078300	2224100	1123800
P09601	>sp|P09601|HMOX1_HUMAN Heme oxygenase 1 OS=Homo sapiens GN=HMOX1 PE=1 SV=1;>tr|B1AHA8|B1AHA8_HUMAN Heme oxygenase 1 (Fragment) OS=Homo sapiens GN=HMOX1 PE=2 SV=1	Heme oxygenase 1	HMOX1	32.818	2	0	0	0	155530000	489700000	306760000	93337000	105410000	110540000	531680000	625630000	561010000	160530000	245900000	199000000		172440000	0	0	0	3330100	5252200	2766900	2709600	2816800	2879600	5838800	6101900	5490300	2070100	3563900	3580800
Q13151	>sp|Q13151|ROA0_HUMAN Heterogeneous nuclear ribonucleoprotein A0 OS=Homo sapiens GN=HNRNPA0 PE=1 SV=1	Heterogeneous nuclear ribonucleoprotein A0	HNRNPA0	30.84	13	1502500000	1624100000	1569800000	2959500000	5537600000	4842700000	4804200000	3964300000	4663000000	5197200000	4884100000	4820200000	1728600000	2368700000	2155900000		3853600000	7811200	5639700	7464800	50295000	52243000	38421000	154620000	128010000	128860000	70685000	57395000	64869000	25607000	46769000	30127000
F8VZ49	>tr|F8VZ49|F8VZ49_HUMAN Heterogeneous nuclear ribonucleoprotein A1 (Fragment) OS=Homo sapiens GN=HNRNPA1 PE=2 SV=1		HNRNPA1	25.687	1	0	0	0	0	0	248550000	0	0	0	0	156680000	0	0	0	0		8635800	0	0	0	0	0	904660	0	0	0	0	921690	0	0	0	0
P09651	>sp|P09651|ROA1_HUMAN Heterogeneous nuclear ribonucleoprotein A1 OS=Homo sapiens GN=HNRNPA1 PE=1 SV=5;>sp|P09651-2|ROA1_HUMAN Isoform A1-A of Heterogeneous nuclear ribonucleoprotein A1 OS=Homo sapiens GN=HNRNPA1;>tr|F8W6I7|F8W6I7_HUMAN Heterogeneous nuclea	Heterogeneous nuclear ribonucleoprotein A1;Heterogeneous nuclear ribonucleoprotein A1-like 2	HNRNPA1	38.746	5	5239500000	6578400000	5309800000	15245000000	22109000000	21516000000	15852000000	18244000000	18999000000	28715000000	28301000000	26390000000	6455000000	7246300000	6569500000		10507000000	20711000	18188000	19721000	127940000	150970000	116520000	344420000	368790000	385360000	209800000	217910000	200480000	68297000	87685000	69659000
P22626	>sp|P22626|ROA2_HUMAN Heterogeneous nuclear ribonucleoproteins A2/B1 OS=Homo sapiens GN=HNRNPA2B1 PE=1 SV=2;>sp|P22626-2|ROA2_HUMAN Isoform A2 of Heterogeneous nuclear ribonucleoproteins A2/B1 OS=Homo sapiens GN=HNRNPA2B1	Heterogeneous nuclear ribonucleoproteins A2/B1	HNRNPA2B1	37.429	35	10582000000	9657600000	9825900000	13862000000	29609000000	23318000000	38758000000	39135000000	40782000000	41205000000	41592000000	41638000000	11688000000	13105000000	11872000000		16589000000	34141000	25668000	29622000	120150000	186500000	142230000	645010000	582980000	579710000	310210000	301100000	277620000	122640000	139340000	119170000
P51991	>sp|P51991|ROA3_HUMAN Heterogeneous nuclear ribonucleoprotein A3 OS=Homo sapiens GN=HNRNPA3 PE=1 SV=2	Heterogeneous nuclear ribonucleoprotein A3	HNRNPA3	39.594	4	5205600000	5197500000	5154300000	6659800000	11679000000	7121100000	21750000000	21440000000	21732000000	13766000000	13477000000	14971000000	7030600000	7636200000	7299700000		8372100000	19266000	14528000	18063000	68770000	109420000	52403000	354870000	338580000	321590000	125580000	114200000	149360000	71093000	66223000	59324000
Q99729	>sp|Q99729-2|ROAA_HUMAN Isoform 2 of Heterogeneous nuclear ribonucleoprotein A/B OS=Homo sapiens GN=HNRNPAB;>tr|D6RBZ0|D6RBZ0_HUMAN Heterogeneous nuclear ribonucleoprotein A/B OS=Homo sapiens GN=HNRNPAB PE=2 SV=1;>sp|Q99729-3|ROAA_HUMAN Isoform 3 of Hetero	Heterogeneous nuclear ribonucleoprotein A/B	HNRNPAB	35.967	17	1908500000	1629000000	1665400000	5692700000	9775800000	6514200000	8611900000	8789900000	8807500000	12846000000	12751000000	13683000000	10469000000	8345400000	7804800000		9814500000	8493400	5796400	8375700	94704000	87351000	77066000	237100000	237130000	214500000	140520000	184670000	185430000	123710000	121700000	105330000
P07910	>sp|P07910-2|HNRPC_HUMAN Isoform C1 of Heterogeneous nuclear ribonucleoproteins C1/C2 OS=Homo sapiens GN=HNRNPC;>tr|G3V4C1|G3V4C1_HUMAN Heterogeneous nuclear ribonucleoproteins C1/C2 OS=Homo sapiens GN=HNRNPC PE=2 SV=1;>tr|B4DY08|B4DY08_HUMAN Heterogeneous	Heterogeneous nuclear ribonucleoproteins C1/C2	HNRNPC	32.337	25	13755000000	16036000000	15744000000	19019000000	29341000000	24423000000	33452000000	34149000000	38318000000	27877000000	28120000000	27126000000	24707000000	22074000000	26229000000		18551000000	48098000	42523000	48511000	237200000	263790000	199460000	809800000	724490000	734640000	237510000	232010000	215110000	245880000	239770000	259940000
Q14103	>sp|Q14103-2|HNRPD_HUMAN Isoform 2 of Heterogeneous nuclear ribonucleoprotein D0 OS=Homo sapiens GN=HNRNPD;>tr|B4DTC3|B4DTC3_HUMAN Heterogeneous nuclear ribonucleoprotein D0 OS=Homo sapiens GN=HNRNPD PE=2 SV=1;>sp|Q14103-4|HNRPD_HUMAN Isoform 4 of Heteroge		HNRNPD	36.272	1	0	0	0	0	0	0	0	0	0	0	0	0	0	0	0		1540500	0	0	0	0	0	0	0	0	0	0	0	0	0	0	0
Q14103	>sp|Q14103|HNRPD_HUMAN Heterogeneous nuclear ribonucleoprotein D0 OS=Homo sapiens GN=HNRNPD PE=1 SV=1;>sp|Q14103-3|HNRPD_HUMAN Isoform 3 of Heterogeneous nuclear ribonucleoprotein D0 OS=Homo sapiens GN=HNRNPD;>tr|H0Y8G5|H0Y8G5_HUMAN Heterogeneous nuclear r	Heterogeneous nuclear ribonucleoprotein D0	HNRNPD	38.434	4	8779300000	8805800000	8050200000	19471000000	30185000000	26398000000	20755000000	18438000000	22130000000	29625000000	28125000000	28222000000	13570000000	16244000000	15733000000		28037000000	34212000	30950000	29803000	278850000	302980000	227220000	535050000	505640000	510580000	331560000	302170000	326620000	190900000	220400000	213950000
P52597	>sp|P52597|HNRPF_HUMAN Heterogeneous nuclear ribonucleoprotein F OS=Homo sapiens GN=HNRNPF PE=1 SV=3	Heterogeneous nuclear ribonucleoprotein F;Heterogeneous nuclear ribonucleoprotein F, N-terminally processed	HNRNPF	45.671	18	2004000000	2354500000	2034700000	5650600000	6469900000	5712000000	3961800000	3635900000	3452700000	4886200000	5516000000	5993800000	3903100000	5569500000	4544500000		4353900000	10440000	9045300	9370900	63515000	81961000	62181000	95721000	100380000	90738000	57756000	60116000	55434000	55440000	70056000	58245000
G8JLB6	>tr|G8JLB6|G8JLB6_HUMAN Heterogeneous nuclear ribonucleoprotein H OS=Homo sapiens GN=HNRNPH1 PE=2 SV=1;>sp|P31943|HNRH1_HUMAN Heterogeneous nuclear ribonucleoprotein H OS=Homo sapiens GN=HNRNPH1 PE=1 SV=4;>tr|E9PCY7|E9PCY7_HUMAN Heterogeneous nuclear ribon	Heterogeneous nuclear ribonucleoprotein H;Heterogeneous nuclear ribonucleoprotein H, N-terminally processed	HNRNPH1	51.229	14	15501000000	16026000000	14605000000	34298000000	44579000000	34404000000	24066000000	22759000000	24724000000	34391000000	33680000000	41347000000	26780000000	23448000000	26057000000		23811000000	53863000	50017000	55769000	324340000	376560000	248990000	558370000	523050000	469030000	260670000	267570000	284850000	281190000	240390000	267630000
P55795	>sp|P55795|HNRH2_HUMAN Heterogeneous nuclear ribonucleoprotein H2 OS=Homo sapiens GN=HNRNPH2 PE=1 SV=1	Heterogeneous nuclear ribonucleoprotein H2	HNRNPH2	49.263	8	296230000	503250000	401740000	324290000	450820000	284060000	538810000	732520000	582260000	499120000	670410000	387870000	1005100000	834970000	531970000		679310000	1043100	1412000	1427500	10905000	6783200	3539300	18277000	13918000	11642000	7658600	6362600	3455200	8392000	10052000	4081500
P31942	>sp|P31942|HNRH3_HUMAN Heterogeneous nuclear ribonucleoprotein H3 OS=Homo sapiens GN=HNRNPH3 PE=1 SV=2;>sp|P31942-2|HNRH3_HUMAN Isoform 2 of Heterogeneous nuclear ribonucleoprotein H3 OS=Homo sapiens GN=HNRNPH3;>sp|P31942-3|HNRH3_HUMAN Isoform 3 of Heterog	Heterogeneous nuclear ribonucleoprotein H3	HNRNPH3	36.926	13	2045600000	2203600000	1947600000	4086000000	7113200000	4688300000	9837100000	9253800000	9888400000	8665700000	8581900000	8783800000	5239500000	4574100000	5427600000		6549800000	9103300	7925500	9352900	51152000	59569000	45409000	311500000	251550000	280360000	105140000	101600000	94807000	72126000	58364000	65426000
P61978	>sp|P61978-2|HNRPK_HUMAN Isoform 2 of Heterogeneous nuclear ribonucleoprotein K OS=Homo sapiens GN=HNRNPK;>sp|P61978|HNRPK_HUMAN Heterogeneous nuclear ribonucleoprotein K OS=Homo sapiens GN=HNRNPK PE=1 SV=1;>tr|Q5T6W1|Q5T6W1_HUMAN Heterogeneous nuclear rib	Heterogeneous nuclear ribonucleoprotein K	HNRNPK	51.028	1	73619000	124570000	106570000	73258000	28956000	0	0	47246000	0	49641000	0	92726000	0	1376700000	137760000		89238000	264590	408590	410570	390170	241260	0	0	907420	0	136890	0	1291300	0	8536900	1401100
P61978	>sp|P61978-3|HNRPK_HUMAN Isoform 3 of Heterogeneous nuclear ribonucleoprotein K OS=Homo sapiens GN=HNRNPK;>tr|Q5T6W5|Q5T6W5_HUMAN Heterogeneous nuclear ribonucleoprotein K OS=Homo sapiens GN=HNRNPK PE=4 SV=1;>tr|Q5T6W2|Q5T6W2_HUMAN Heterogeneous nuclear ri		HNRNPK	48.562	1	5846400000	6511500000	6159700000	10369000000	12691000000	9466600000	7635900000	7523100000	8067600000	11038000000	11915000000	12578000000	18674000000	19932000000	20404000000		5155800000	16977000	14905000	17771000	72366000	85129000	56513000	107350000	107600000	109150000	69944000	71325000	69643000	157630000	157920000	131010000
P14866	>sp|P14866|HNRPL_HUMAN Heterogeneous nuclear ribonucleoprotein L OS=Homo sapiens GN=HNRNPL PE=1 SV=2;>tr|M0QXS5|M0QXS5_HUMAN Heterogeneous nuclear ribonucleoprotein L (Fragment) OS=Homo sapiens GN=HNRNPL PE=4 SV=1;>sp|P14866-2|HNRPL_HUMAN Isoform 2 of Hete	Heterogeneous nuclear ribonucleoprotein L	HNRNPL	64.132	8	2203500000	1493800000	1763500000	2807100000	2767500000	1933000000	3203200000	4187600000	3858400000	3443700000	3403800000	2930900000	3060100000	2658100000	2247600000		1563400000	6835400	4117900	4677100	18265000	21950000	13579000	58780000	67287000	61916000	23571000	20834000	19741000	27772000	38466000	21715000
P52272	>sp|P52272|HNRPM_HUMAN Heterogeneous nuclear ribonucleoprotein M OS=Homo sapiens GN=HNRNPM PE=1 SV=3;>sp|P52272-2|HNRPM_HUMAN Isoform 2 of Heterogeneous nuclear ribonucleoprotein M OS=Homo sapiens GN=HNRNPM	Heterogeneous nuclear ribonucleoprotein M	HNRNPM	77.515	11	34909000000	36139000000	34074000000	44024000000	66045000000	46133000000	48373000000	50355000000	48821000000	38685000000	43297000000	38897000000	32533000000	34848000000	36795000000		17411000000	39009000	34014000	41256000	197060000	228440000	173690000	371290000	357200000	341120000	124370000	133300000	123240000	158800000	157320000	156520000
O43390	>sp|O43390|HNRPR_HUMAN Heterogeneous nuclear ribonucleoprotein R OS=Homo sapiens GN=HNRNPR PE=1 SV=1;>sp|O43390-2|HNRPR_HUMAN Isoform 2 of Heterogeneous nuclear ribonucleoprotein R OS=Homo sapiens GN=HNRNPR;>sp|O43390-3|HNRPR_HUMAN Isoform 3 of Heterogeneo	Heterogeneous nuclear ribonucleoprotein R	HNRNPR	70.942	22	2518200000	1565600000	2045500000	2310900000	7943000000	8699500000	9489500000	8920000000	9296000000	5814000000	6342900000	6703100000	3008100000	2805000000	2315900000		3631000000	2772500	2315300	2712600	20866000	22299000	16809000	112660000	106260000	105520000	24041000	23276000	23937000	11952000	13292000	10899000
Q00839	>sp|Q00839|HNRPU_HUMAN Heterogeneous nuclear ribonucleoprotein U OS=Homo sapiens GN=HNRNPU PE=1 SV=6;>sp|Q00839-2|HNRPU_HUMAN Isoform Short of Heterogeneous nuclear ribonucleoprotein U OS=Homo sapiens GN=HNRNPU	Heterogeneous nuclear ribonucleoprotein U	HNRNPU	90.583	48	90732000000	84388000000	88471000000	38018000000	56400000000	52193000000	41492000000	39977000000	43670000000	79726000000	78339000000	77234000000	22616000000	23992000000	24395000000		17657000000	161490000	130680000	166980000	217860000	224940000	235620000	448420000	399530000	418700000	303000000	311760000	322030000	119540000	144860000	120700000
Q5RI18	>tr|Q5RI18|Q5RI18_HUMAN Heterogeneous nuclear ribonucleoprotein U (Fragment) OS=Homo sapiens GN=HNRNPU PE=2 SV=1		HNRNPU	27.405	2	802520000	658080000	270740000	0	0	0	91845000	90824000	104530000	0	0	0	0	0	0		137570000	3439300	3657200	5452000	0	0	0	5509900	5004500	5774600	0	0	0	0	0	0
Q9BUJ2	>sp|Q9BUJ2|HNRL1_HUMAN Heterogeneous nuclear ribonucleoprotein U-like protein 1 OS=Homo sapiens GN=HNRNPUL1 PE=1 SV=2;>sp|Q9BUJ2-2|HNRL1_HUMAN Isoform 2 of Heterogeneous nuclear ribonucleoprotein U-like protein 1 OS=Homo sapiens GN=HNRNPUL1;>tr|B7Z4B8|B7Z4	Heterogeneous nuclear ribonucleoprotein U-like protein 1	HNRNPUL1	95.737	26	1554600000	1390300000	1358900000	3421700000	3335200000	2933200000	4201300000	4712300000	4072600000	5334500000	5666600000	4240300000	1615300000	1424300000	1957700000		1427900000	1964600	1499000	2050000	15767000	22180000	16510000	34792000	32481000	40202000	31944000	27540000	21638000	6647400	5506500	3719500
Q1KMD3	>sp|Q1KMD3|HNRL2_HUMAN Heterogeneous nuclear ribonucleoprotein U-like protein 2 OS=Homo sapiens GN=HNRNPUL2 PE=1 SV=1;>tr|H3BQZ7|H3BQZ7_HUMAN HCG2044799 OS=Homo sapiens GN=hCG_2044799 PE=4 SV=1	Heterogeneous nuclear ribonucleoprotein U-like protein 2	HNRNPUL2	85.104	25	1917000000	947960000	1121800000	1666900000	3302200000	2225900000	5740100000	4454700000	4324200000	944770000	621890000	1730400000	1537200000	742380000	1135200000		842500000	1799200	1655300	1031900	9414100	15841000	9190000	37160000	29601000	29894000	2656900	4860000	5623100	6545600	6418600	5216900
O14979	>sp|O14979|HNRDL_HUMAN Heterogeneous nuclear ribonucleoprotein D-like OS=Homo sapiens GN=HNRNPDL PE=1 SV=3	Heterogeneous nuclear ribonucleoprotein D-like	HNRPDL	46.437	4	1654000000	1844000000	2085300000	4593600000	6838900000	5516700000	10158000000	10738000000	11395000000	9441400000	9343500000	11123000000	7144100000	7858800000	5930200000		6075900000	4433800	4458300	6001800	47662000	59474000	44938000	145520000	123290000	128500000	61920000	128410000	132750000	52124000	53475000	47554000
C9IYN3	>tr|C9IYN3|C9IYN3_HUMAN Heterogeneous nuclear ribonucleoprotein L-like OS=Homo sapiens GN=HNRNPLL PE=2 SV=1;>sp|Q8WVV9-2|HNRLL_HUMAN Isoform 2 of Heterogeneous nuclear ribonucleoprotein L-like OS=Homo sapiens GN=HNRNPLL;>tr|H7BXH8|H7BXH8_HUMAN Heterogeneou		HNRPLL	31.248	1	1118400000	806010000	292770000	217520000	605540000	211930000	258480000	300180000	305660000	429210000	313010000	297070000	370350000	594330000	520040000		285250000	5601500	3943500	354650	1195500	12564000	1814200	1971200	2030700	1351900	7761000	1890700	1709400	1225600	2362300	1750500
Q9UJC3	>sp|Q9UJC3|HOOK1_HUMAN Protein Hook homolog 1 OS=Homo sapiens GN=HOOK1 PE=1 SV=2;>tr|A8MU44|A8MU44_HUMAN Protein Hook homolog 1 OS=Homo sapiens GN=HOOK1 PE=2 SV=2	Protein Hook homolog 1	HOOK1	84.647	1	0	11640000	0	0	0	0	0	0	18389000	0	0	0	0	0	0		37237000	0	26332	0	0	0	0	0	0	342780	0	0	0	0	0	0
P35453	>sp|P35453|HXD13_HUMAN Homeobox protein Hox-D13 OS=Homo sapiens GN=HOXD13 PE=1 SV=3	Homeobox protein Hox-D13	HOXD13	36.101	1	0	0	0	46980000	40431000	0	0	0	0	0	0	0	0	0	0		15412000	0	0	0	845420	583490	0	0	0	0	0	0	0	0	0	0
P28356	>sp|P28356|HXD9_HUMAN Homeobox protein Hox-D9 OS=Homo sapiens GN=HOXD9 PE=1 SV=5;>sp|P31274|HXC9_HUMAN Homeobox protein Hox-C9 OS=Homo sapiens GN=HOXC9 PE=1 SV=3;>sp|P17482|HXB9_HUMAN Homeobox protein Hox-B9 OS=Homo sapiens GN=HOXB9 PE=1 SV=2	Homeobox protein Hox-D9;Homeobox protein Hox-C9;Homeobox protein Hox-B9	HOXD9	36.494	2	0	0	0	0	0	0	0	0	0	154190000	144240000	140780000	0	0	0		3330800	0	0	0	0	0	0	0	0	0	1244100	1106700	979950	0	0	0
Q86YV9	>sp|Q86YV9|HPS6_HUMAN Hermansky-Pudlak syndrome 6 protein OS=Homo sapiens GN=HPS6 PE=1 SV=1	Hermansky-Pudlak syndrome 6 protein	HPS6	82.974	2	0	0	0	0	0	0	0	0	0	0	0	0	19023000	17544000	15409000		2350400	0	0	0	0	0	0	0	0	0	0	0	0	116400	118720	85142
P02790	>sp|P02790|HEMO_HUMAN Hemopexin OS=Homo sapiens GN=HPX PE=1 SV=2	Hemopexin	HPX	51.676	3	1428200000	1587900000	1392400000	551480000	314980000	255080000	156780000	128830000	40512000	51679000	37468000	43551000	0	0	0		35443000	4333200	3873600	4250500	6585800	3242500	2019300	1803800	1364400	1047500	959970	622240	766810	0	0	0
P04196	>sp|P04196|HRG_HUMAN Histidine-rich glycoprotein OS=Homo sapiens GN=HRG PE=1 SV=1	Histidine-rich glycoprotein	HRG	59.578	7	0	47903000	9632200	617910000	188200000	205910000	17136000	0	11585000	231700000	97468000	140980000	0	0	0		132390000	0	80791	25021	1358700	1555500	371730	903450	0	216610	1007900	969300	1197900	0	0	0
Q99714	>sp|Q99714|HCD2_HUMAN 3-hydroxyacyl-CoA dehydrogenase type-2 OS=Homo sapiens GN=HSD17B10 PE=1 SV=3;>sp|Q99714-2|HCD2_HUMAN Isoform 2 of 3-hydroxyacyl-CoA dehydrogenase type-2 OS=Homo sapiens GN=HSD17B10;>tr|Q5H928|Q5H928_HUMAN 3-hydroxyacyl-CoA dehydrogena	3-hydroxyacyl-CoA dehydrogenase type-2	HSD17B10	26.923	14	5771300000	4026500000	2457800000	2977200000	3061000000	2980100000	2267600000	2444100000	2444500000	3101900000	2667500000	3272500000	3296200000	2512700000	3118700000		3148600000	24808000	15597000	12326000	29113000	41745000	25799000	60817000	52394000	55162000	36230000	41254000	43535000	44353000	31360000	41124000
P51659	>sp|P51659|DHB4_HUMAN Peroxisomal multifunctional enzyme type 2 OS=Homo sapiens GN=HSD17B4 PE=1 SV=3;>sp|P51659-2|DHB4_HUMAN Isoform 2 of Peroxisomal multifunctional enzyme type 2 OS=Homo sapiens GN=HSD17B4;>sp|P51659-3|DHB4_HUMAN Isoform 3 of Peroxisomal	Peroxisomal multifunctional enzyme type 2;(3R)-hydroxyacyl-CoA dehydrogenase;Enoyl-CoA hydratase 2	HSD17B4	79.685	15	872800000	1159800000	667650000	338160000	293760000	300170000	73809000	101840000	58484000	454930000	246010000	866250000	371790000	880390000	786210000		189240000	983350	1017200	1299800	2632500	4192900	2707800	2022900	2108100	2269700	1481700	1150500	1248800	1242200	4524600	4211400
Q6YN16	>sp|Q6YN16|HSDL2_HUMAN Hydroxysteroid dehydrogenase-like protein 2 OS=Homo sapiens GN=HSDL2 PE=1 SV=1;>sp|Q6YN16-2|HSDL2_HUMAN Isoform 2 of Hydroxysteroid dehydrogenase-like protein 2 OS=Homo sapiens GN=HSDL2	Hydroxysteroid dehydrogenase-like protein 2	HSDL2	45.394	2	22607000	0	27297000	0	0	0	0	10040000	0	0	0	0	0	30207000	0		6182600	70458	0	92113	0	0	0	0	135920	0	0	0	0	0	320200	0
P07900	>sp|P07900-2|HS90A_HUMAN Isoform 2 of Heat shock protein HSP 90-alpha OS=Homo sapiens GN=HSP90AA1;>sp|P07900|HS90A_HUMAN Heat shock protein HSP 90-alpha OS=Homo sapiens GN=HSP90AA1 PE=1 SV=5;>tr|Q86U12|Q86U12_HUMAN Full-length cDNA clone CS0CAP007YF18 of T	Heat shock protein HSP 90-alpha	HSP90AA1	98.16	13	381990000	359310000	423020000	308500000	290370000	248140000	332170000	179580000	418590000	312090000	282920000	137620000	940930000	814160000	990550000		263960000	1039200	680890	786750	2653500	3218500	1374800	3060100	2192200	2907900	2128900	857180	623070	2766000	3962400	2120700
P08238	>sp|P08238|HS90B_HUMAN Heat shock protein HSP 90-beta OS=Homo sapiens GN=HSP90AB1 PE=1 SV=4;>sp|Q58FF7|H90B3_HUMAN Putative heat shock protein HSP 90-beta-3 OS=Homo sapiens GN=HSP90AB3P PE=5 SV=1	Heat shock protein HSP 90-beta;Putative heat shock protein HSP 90-beta-3	HSP90AB1	83.263	21	4840600000	4375700000	4923900000	4586300000	6897200000	4524300000	3029800000	2311100000	3423100000	5859500000	6359200000	7069600000	8023300000	8271700000	9715000000		3294200000	10399000	7635000	10069000	28862000	43249000	22920000	35383000	27870000	34813000	31355000	48257000	29564000	39354000	44191000	48276000
P14625	>sp|P14625|ENPL_HUMAN Endoplasmin OS=Homo sapiens GN=HSP90B1 PE=1 SV=1	Endoplasmin	HSP90B1	92.468	14	123190000	144510000	126870000	187400000	109650000	49333000	79622000	70095000	173240000	133620000	117350000	191930000	157630000	231120000	46625000		90643000	226980	173890	132970	203380	252170	143120	312110	237320	1471100	670160	421110	386550	99527	1041700	128560
P08107	>sp|P08107|HSP71_HUMAN Heat shock 70 kDa protein 1A/1B OS=Homo sapiens GN=HSPA1A PE=1 SV=5;>sp|P08107-2|HSP71_HUMAN Isoform 2 of Heat shock 70 kDa protein 1A/1B OS=Homo sapiens GN=HSPA1A;>tr|E7EP94|E7EP94_HUMAN Heat shock 70 kDa protein 1A/1B OS=Homo sapie	Heat shock 70 kDa protein 1A/1B	HSPA1A	70.051	6	92822000	99511000	248210000	102210000	202730000	192160000	479970000	131370000	160160000	286600000	249920000	407160000	908300000	512220000	712840000		297130000	206400	139470	478140	593180	1418500	968370	19123000	3355500	1651900	1242100	2260900	1457200	8056700	6025900	4901300
P11021	>sp|P11021|GRP78_HUMAN 78 kDa glucose-regulated protein OS=Homo sapiens GN=HSPA5 PE=1 SV=2	78 kDa glucose-regulated protein	HSPA5	72.332	27	3196100000	2698000000	3503500000	9059000000	9730700000	6339700000	6157600000	7855500000	7621500000	9953000000	11477000000	10415000000	20519000000	18547000000	20146000000		3082600000	8079400	6022600	8109300	58739000	58736000	39018000	79472000	88425000	85949000	54934000	53740000	52343000	119410000	119610000	110810000
P17066	>sp|P17066|HSP76_HUMAN Heat shock 70 kDa protein 6 OS=Homo sapiens GN=HSPA6 PE=1 SV=2	Heat shock 70 kDa protein 6	HSPA6	71.027	2	326500000	468420000	434860000	1646700000	1547400000	881580000	938040000	899680000	936080000	2027400000	2665800000	2376500000	1902500000	2059400000	1911800000		374760000	584740	710160	791860	6875200	7411300	3988800	10390000	9173600	9304100	7091400	9738700	7625200	9360300	11389000	8859400
P11142	>sp|P11142|HSP7C_HUMAN Heat shock cognate 71 kDa protein OS=Homo sapiens GN=HSPA8 PE=1 SV=1;>tr|E9PKE3|E9PKE3_HUMAN Heat shock cognate 71 kDa protein OS=Homo sapiens GN=HSPA8 PE=2 SV=1;>tr|E9PNE6|E9PNE6_HUMAN Heat shock cognate 71 kDa protein OS=Homo sapie	Heat shock cognate 71 kDa protein	HSPA8	70.897	28	8902900000	8238500000	9980100000	27746000000	37771000000	26048000000	37925000000	38024000000	40734000000	57604000000	52766000000	53493000000	96728000000	91572000000	102100000000		13522000000	18895000	16184000	23744000	180820000	193180000	129100000	441200000	410020000	407150000	255230000	228200000	242790000	543570000	580510000	568410000
P38646	>sp|P38646|GRP75_HUMAN Stress-70 protein, mitochondrial OS=Homo sapiens GN=HSPA9 PE=1 SV=2	Stress-70 protein, mitochondrial	HSPA9	73.68	46	8439800000	9483800000	9158000000	11704000000	16261000000	16785000000	11865000000	11747000000	14152000000	20276000000	20738000000	20528000000	22226000000	24494000000	26061000000		4109600000	9720700	8241000	10494000	53315000	49838000	61339000	100190000	90139000	103460000	73309000	71178000	75484000	108180000	108400000	112650000
P04792	>sp|P04792|HSPB1_HUMAN Heat shock protein beta-1 OS=Homo sapiens GN=HSPB1 PE=1 SV=2	Heat shock protein beta-1	HSPB1	22.782	9	1855800000	2404500000	2156000000	2146900000	3030700000	2040800000	718030000	746430000	739000000	1179100000	1198000000	1149400000	1897000000	1573900000	1519500000		1158500000	7566100	7989700	8078200	37756000	30339000	22768000	19258000	20972000	20320000	13573000	13239000	12848000	28484000	24487000	23311000
P10809	>sp|P10809|CH60_HUMAN 60 kDa heat shock protein, mitochondrial OS=Homo sapiens GN=HSPD1 PE=1 SV=2	60 kDa heat shock protein, mitochondrial	HSPD1	61.054	62	36799000000	38111000000	42569000000	28356000000	33479000000	24971000000	19809000000	19974000000	20996000000	37762000000	38386000000	37078000000	37947000000	33320000000	37598000000		14176000000	75949000	64357000	85208000	172190000	199770000	150150000	244550000	228990000	210160000	181770000	186800000	181120000	245430000	228530000	212950000
P61604	>sp|P61604|CH10_HUMAN 10 kDa heat shock protein, mitochondrial OS=Homo sapiens GN=HSPE1 PE=1 SV=2;>tr|B8ZZL8|B8ZZL8_HUMAN 10 kDa heat shock protein, mitochondrial OS=Homo sapiens GN=HSPE1 PE=2 SV=1	10 kDa heat shock protein, mitochondrial	HSPE1	10.932	4	317360000	467220000	396270000	588300000	2220200000	2320500000	852880000	742190000	989500000	1022500000	904440000	1130900000	757950000	702580000	786180000		1281200000	2023200	2273000	2502600	23581000	19506000	19318000	37685000	32154000	25799000	20226000	18663000	19681000	18813000	21552000	18398000
O43719	>sp|O43719|HTSF1_HUMAN HIV Tat-specific factor 1 OS=Homo sapiens GN=HTATSF1 PE=1 SV=1	HIV Tat-specific factor 1	HTATSF1	85.852	5	0	0	0	0	0	0	0	53511000	0	29852000	61194000	43198000	0	0	0		14416000	0	0	0	0	0	0	0	135530	0	84106	47689	58155	0	0	0
P42858	>sp|P42858|HD_HUMAN Huntingtin OS=Homo sapiens GN=HTT PE=1 SV=2	Huntingtin	HTT	347.6	5	159880000	176170000	154040000	0	4393800	6833000	10410000	26219000	15243000	0	0	0	65805000	0	38012000		3225300	70386	65653	68948	0	2302.5	6191.9	60795	39772	20592	0	0	0	56151	0	27880
Q7Z6Z7	>sp|Q7Z6Z7|HUWE1_HUMAN E3 ubiquitin-protein ligase HUWE1 OS=Homo sapiens GN=HUWE1 PE=1 SV=3;>sp|Q7Z6Z7-3|HUWE1_HUMAN Isoform 3 of E3 ubiquitin-protein ligase HUWE1 OS=Homo sapiens GN=HUWE1;>sp|Q7Z6Z7-2|HUWE1_HUMAN Isoform 2 of E3 ubiquitin-protein ligase H	E3 ubiquitin-protein ligase HUWE1	HUWE1	481.89	9	0	0	0	0	16561000	0	39223000	24833000	19107000	10470000	0	0	140090000	132670000	126660000		6754400	0	0	0	0	11316	0	93833	56531	56129	2583.3	0	0	137410	114010	100640
P41252	>sp|P41252|SYIC_HUMAN Isoleucine--tRNA ligase, cytoplasmic OS=Homo sapiens GN=IARS PE=1 SV=2;>tr|J3KR24|J3KR24_HUMAN Isoleucine--tRNA ligase, cytoplasmic OS=Homo sapiens GN=IARS PE=2 SV=1	Isoleucine--tRNA ligase, cytoplasmic	IARS	144.5	6	0	25751000	21409000	0	0	0	282070000	118950000	167850000	0	0	0	0	0	0		9215300	0	10125	9218.5	0	0	0	1846100	1203500	1979200	0	0	0	0	0	0
Q14197	>sp|Q14197|ICT1_HUMAN Peptidyl-tRNA hydrolase ICT1, mitochondrial OS=Homo sapiens GN=ICT1 PE=1 SV=1;>tr|J3KS15|J3KS15_HUMAN Peptidyl-tRNA hydrolase ICT1, mitochondrial (Fragment) OS=Homo sapiens GN=ICT1 PE=2 SV=1	Peptidyl-tRNA hydrolase ICT1, mitochondrial	ICT1	23.63	3	0	0	0	0	33039000	0	0	10330000	0	0	0	0	0	0	0		181310000	0	0	0	0	481720	0	0	192890	0	0	0	0	0	0	0
P48735	>sp|P48735|IDHP_HUMAN Isocitrate dehydrogenase [NADP], mitochondrial OS=Homo sapiens GN=IDH2 PE=1 SV=2;>tr|B4DFL2|B4DFL2_HUMAN Isocitrate dehydrogenase [NADP] OS=Homo sapiens GN=IDH2 PE=2 SV=1;>tr|B4DSZ6|B4DSZ6_HUMAN Isocitrate dehydrogenase [NADP], mitoch	Isocitrate dehydrogenase [NADP], mitochondrial;Isocitrate dehydrogenase [NADP]	IDH2	50.909	10	360850000	423390000	245140000	225640000	150110000	307520000	276130000	183190000	151920000	108360000	206730000	124230000	547120000	450370000	210130000		184570000	1011300	1008400	1251900	1835800	2297100	2378700	2924500	2409200	2497000	804700	1321300	1316900	2596900	2954000	2469300
P50213	>sp|P50213|IDH3A_HUMAN Isocitrate dehydrogenase [NAD] subunit alpha, mitochondrial OS=Homo sapiens GN=IDH3A PE=1 SV=1;>tr|H0YL72|H0YL72_HUMAN Isocitrate dehydrogenase [NAD] subunit alpha, mitochondrial OS=Homo sapiens GN=IDH3A PE=2 SV=1;>sp|P50213-2|IDH3A_	Isocitrate dehydrogenase [NAD] subunit alpha, mitochondrial	IDH3A	39.591	10	709510000	843190000	799930000	538320000	427060000	199690000	173860000	197370000	191010000	234760000	330330000	220290000	492410000	974950000	882780000		342590000	3587800	2689800	3027200	5252600	5013400	2272500	2001700	2374500	1596400	2780600	3627000	3557700	4415900	6729100	6062000
O43837	>sp|O43837|IDH3B_HUMAN Isocitrate dehydrogenase [NAD] subunit beta, mitochondrial OS=Homo sapiens GN=IDH3B PE=1 SV=2;>sp|O43837-2|IDH3B_HUMAN Isoform A of Isocitrate dehydrogenase [NAD] subunit beta, mitochondrial OS=Homo sapiens GN=IDH3B;>sp|O43837-3|IDH3	Isocitrate dehydrogenase [NAD] subunit beta, mitochondrial	IDH3B	42.183	11	2214400000	2190300000	1926500000	2632100000	1131200000	1082300000	1786700000	2120200000	1739000000	1780800000	1154400000	1537800000	3204900000	4679100000	4123000000		2729200000	2862200	2027000	2922600	12141000	8690900	5855600	11955000	37752000	38523000	12190000	7970800	5212200	39536000	25047000	31517000
Q16666	>sp|Q16666|IF16_HUMAN Gamma-interferon-inducible protein 16 OS=Homo sapiens GN=IFI16 PE=1 SV=3;>tr|E7EPR3|E7EPR3_HUMAN Gamma-interferon-inducible protein 16 OS=Homo sapiens GN=IFI16 PE=2 SV=1;>sp|Q16666-2|IF16_HUMAN Isoform 2 of Gamma-interferon-inducible	Gamma-interferon-inducible protein 16;Pyrin and HIN domain-containing protein 1	IFI16	88.255	2	0	110260000	71599000	0	58648000	34720000	0	0	0	0	0	0	0	0	0		1096000	109830	194840	122460	0	370530	259520	0	0	0	0	0	0	0	0	0
Q8IY31	>sp|Q8IY31-2|IFT20_HUMAN Isoform 2 of Intraflagellar transport protein 20 homolog OS=Homo sapiens GN=IFT20;>sp|Q8IY31-3|IFT20_HUMAN Isoform 3 of Intraflagellar transport protein 20 homolog OS=Homo sapiens GN=IFT20;>tr|J3QRC6|J3QRC6_HUMAN Intraflagellar tra	Intraflagellar transport protein 20 homolog	IFT20	18.12	1	0	0	0	0	0	0	0	0	0	5646100	4784100	5696200	9153400	0	7998700		10543000	0	0	0	0	0	0	0	0	0	76178	59130	75114	251870	0	198190
Q9NZI8	>sp|Q9NZI8|IF2B1_HUMAN Insulin-like growth factor 2 mRNA-binding protein 1 OS=Homo sapiens GN=IGF2BP1 PE=1 SV=2;>sp|Q9NZI8-2|IF2B1_HUMAN Isoform 2 of Insulin-like growth factor 2 mRNA-binding protein 1 OS=Homo sapiens GN=IGF2BP1	Insulin-like growth factor 2 mRNA-binding protein 1	IGF2BP1	63.48	5	672850000	493820000	1720800000	565580000	1315100000	1455800000	713500000	195820000	227750000	2040900000	1219400000	544030000	877720000	1172600000	1167400000		445020000	241620	60015	211500	1609000	10869000	2628800	10134000	2060300	1926600	9836500	8128700	2659300	5952800	7709400	7189700
Q8WX77	>sp|Q8WX77|IBPL1_HUMAN Insulin-like growth factor-binding protein-like 1 OS=Homo sapiens GN=IGFBPL1 PE=2 SV=1	Insulin-like growth factor-binding protein-like 1	IGFBPL1	29.005	2	0	0	0	0	0	0	0	0	0	0	0	506610000	0	0	0		39340000	0	0	0	0	0	0	0	0	0	0	0	3719600	0	0	0
Q13123	>sp|Q13123|RED_HUMAN Protein Red OS=Homo sapiens GN=IK PE=1 SV=3;>tr|E7EQZ7|E7EQZ7_HUMAN Protein Red (Fragment) OS=Homo sapiens GN=IK PE=2 SV=1;>tr|D6REL4|D6REL4_HUMAN Protein Red (Fragment) OS=Homo sapiens GN=IK PE=2 SV=1	Protein Red	IK	65.601	16	1086600000	407700000	403250000	5220400000	3702800000	2590400000	497190000	712490000	522800000	400630000	406100000	754250000	42491000	144040000	194790000		668130000	2427200	1693700	2037800	41118000	31656000	23803000	32195000	3329300	506510	1752800	3711700	3735500	242900	1277200	1410900
O95163	>sp|O95163|ELP1_HUMAN Elongator complex protein 1 OS=Homo sapiens GN=IKBKAP PE=1 SV=3;>tr|F5H2T0|F5H2T0_HUMAN Elongator complex protein 1 OS=Homo sapiens GN=IKBKAP PE=2 SV=1	Elongator complex protein 1	IKBKAP	150.25	2	0	0	0	62813000	80319000	593010000	0	0	0	0	16030000	54587000	0	0	43855000		4490400	0	0	0	597310	465510	695120	0	0	0	0	11371	152500	0	0	165160
[truncated: 1,631 more rows]

## Sheet: VOLCANO
BAIT	Genenames	AccessionUniprot	Protein names	assign	t-test Significant	-log(pvalue)	log2(foldchange)	NEW Interactors In this study
PCGF1	CSNK2B	Q5SRQ6	Casein kinase II subunit beta	Polycomb	+	2.52498	3.42837	PCGF1_33
PCGF1	HDAC2	J3KPW7	Histone deacetylase 2;Histone deacetylase			3.36891	-1.90456
PCGF1	RAN	J3KQE5	GTP-binding nuclear protein Ran		+	1.32913	-3.1077
[truncated: 8,554 more rows]

## Sheet: Venn diagram_x000a_
69 elements included exclusively in "PCGF1":	108 elements included exclusively in "PCGF2":	94 elements included exclusively in "BM1":	48 common elements in "PCGF1", "PCGF2" and "BM1":	19 common elements in "PCGF1" and "PCGF2":	42 common elements in "PCGF2" and "BMI1/PCGF4":	65 common elements in "PCGF1" and "BMI1/PCGF4":
[truncated: 108 more rows]
